# Supplementary material for: Defining the Celiac Disease Transcriptome using Clinical Pathology Specimens Reveals Biologic Pathways and Supports Diagnosis
Source: Sci Rep. 2019 Nov 7;9:16163. doi: 10.1038/s41598-019-52733-1 (PMC6838157; doi:10.1038/s41598-019-52733-1)
Supplement: Supplementary file 2 — Dataset 1 [file 41598_2019_52733_MOESM2_ESM.xlsx]

## Sheet: core 878 genes
Suppl. Table 1A: 878 differentially expressed genes between celiac and Ctl training cohort
Gene	p (Corr) [Celiac]vs [non-celiac controls]	FC [Celiac]vs [non-celiac controls]	[Celiac]vs [non-celiac controls]	Part of Bragde H et al. Cellular and Molecular Life Sciences, 2018	Part of ileal Crohn Haberamn Y et al. IBD Journal, 2018	Part of 403 genes that showed significant differential expression in 2 of 3 studies including this current study, Bragde H et al. Cellular and Molecular Life Sciences, 2018, and Leonard et al. PlosOne 2019
COL25A1	4.9487e-10	-312.325	down	YES-Down		YES-Down
APOA1	6.18268e-06	-88.4548	down	YES-Down	YES-Down	YES-Down
CYP1A1	4.92677e-05	-75.7924	down	YES-Down		YES-Down
UNC93A	4.03352e-07	-73.3687	down	YES-Down	YES-Down	YES-Down
LCT	0.000883701	-54.131	down	YES-Down	YES-Down	YES-Down
PHF24	8.11476e-06	-50.5442	down
UGT1A10	0.00198412	-46.8932	down	YES-Down	YES-Down	YES-Down
MT1H	0.00155298	-40.3001	down	YES-Down	YES-Down	YES-Down
AQP10	0.000558717	-33.1215	down	YES-Down		YES-Down
FBXO2	0.000605977	-26.2431	down	YES-Down		YES-Down
KCNK15	0.000145339	-24.7249	down
NPY	0.000632615	-23.1456	down	YES-Down	YES-Down	YES-Down
DIRAS2	0.00114061	-22.8013	down	YES-Down		YES-Down
APOC3	1.93525e-05	-22.2975	down	YES-Down	YES-Down	YES-Down
DHDH	0.00212134	-21.0481	down	YES-Down	YES-Down	YES-Down
HRH2	0.000559845	-20.8012	down			YES-Down
IGSF9	0.00165219	-19.8792	down	YES-Down	YES-Down	YES-Down
MT1M	0.00327729	-19.5524	down		YES-Down
FCER1A	0.00283233	-19.4493	down	YES-Down	YES-Down	YES-Down
IGSF23	0.000845409	-18.7543	down	YES-Down	YES-Down	YES-Down
SLC5A12	0.000394424	-18.5574	down	YES-Down	YES-Down	YES-Down
F7	0.00121922	-17.938	down
C8A	0.00185287	-17.7082	down	YES-Down		YES-Down
MT1X	0.00391294	-17.5948	down		YES-Down
HMGCS2	1.05851e-07	-16.6416	down	YES-Down	YES-Down	YES-Down
ST6GALNAC5	0.00236086	-15.6118	down
NEU4	0.00217949	-15.5196	down		YES-Down
CLRN1	0.00907644	-15.0012	down
CYP3A4	6.38964e-10	-14.7954	down	YES-Down	YES-Down	YES-Down
F10	0.00554489	-14.7781	down	YES-Down	YES-Down	YES-Down
ENPP7	0.00462353	-13.379	down	YES-Down	YES-Down	YES-Down
SUSD2	0.00798628	-12.7192	down	YES-Down	YES-Down	YES-Down
GGN	0.00745927	-12.6277	down		YES-Down	YES-Down
ASPRV1	0.00773296	-11.9547	down
XPNPEP2	0.00457016	-11.4654	down	YES-Down	YES-Down	YES-Down
DPEP1	0.00296423	-10.2741	down		YES-Down	YES-Down
HIST3H2A	0.00674211	-10.1958	down
PRKG2	0.00235682	-9.32155	down	YES-Down	YES-Down	YES-Down
SLC23A1	0.00845703	-9.24151	down	YES-Down	YES-Down	YES-Down
MT1G	0.00607802	-9.20791	down		YES-Down
TM4SF4	7.91288e-09	-8.98681	down	YES-Down	YES-Down	YES-Down
APOA4	9.22697e-07	-8.4523	down	YES-Down	YES-Down	YES-Down
ENPP3	0.00522662	-7.99601	down	YES-Down	YES-Down	YES-Down
ASAH2	2.27834e-07	-7.33119	down	YES-Down	YES-Down	YES-Down
PCK1	1.45032e-06	-6.50201	down	YES-Down	YES-Down	YES-Down
SLC10A2	4.51814e-06	-5.35963	down	YES-Down	YES-Down	YES-Down
TRPM6	0.00293109	-5.12209	down	YES-Down	YES-Down	YES-Down
DGAT2	1.8211e-07	-4.57949	down	YES-Down		YES-Down
RHOBTB2	4.07955e-08	-4.57851	down	YES-Down	YES-Down	YES-Down
ENPEP	3.91829e-05	-4.27178	down	YES-Down	YES-Down	YES-Down
SH2D7	2.15927e-05	-4.26486	down		YES-Down
SLC2A12	0.00582354	-4.25407	down	YES-Down		YES-Down
UGT2B7	9.47409e-05	-4.11042	down	YES-Down	YES-Down	YES-Down
TMEM229A	1.07963e-05	-3.99771	down	YES-Down	YES-Down	YES-Down
VNN1	8.36954e-07	-3.91308	down	YES-Down		YES-Down
ANXA13	5.29535e-06	-3.85894	down	YES-Down	YES-Down	YES-Down
PIWIL2	4.51814e-06	-3.81777	down	YES-Down	YES-Down	YES-Down
CD36	5.13188e-08	-3.80869	down	YES-Down	YES-Down	YES-Down
APOC4-APOC2	0.000148626	-3.78225	down		YES-Down
HCN3	6.35479e-06	-3.68079	down		YES-Down
SFRP5	0.00929723	-3.67608	down		YES-Down
CYP4F2	0.000304126	-3.65861	down	YES-Down	YES-Down	YES-Down
SLC46A1	8.38397e-09	-3.64713	down	YES-Down		YES-Down
MEP1B	0.000545375	-3.45084	down	YES-Down	YES-Down	YES-Down
ALDOB	2.46772e-08	-3.42515	down	YES-Down	YES-Down	YES-Down
UNC5D	8.23227e-06	-3.42469	down	YES-Down		YES-Down
PPP1R1A	8.48355e-08	-3.4132	down	YES-Down	YES-Down	YES-Down
SLC13A2	0.000226725	-3.30801	down	YES-Down	YES-Down	YES-Down
TTC36	0.00155298	-3.29678	down	YES-Down	YES-Down	YES-Down
APOB	4.13463e-05	-3.25715	down	YES-Down	YES-Down	YES-Down
SEMA6C	0.000141438	-3.2115	down	YES-Down	YES-Down	YES-Down
IGFBP3	2.27834e-07	-3.21116	down	YES-Down	YES-Down	YES-Down
SORD	7.22757e-08	-3.19926	down	YES-Down		YES-Down
ABCG2	3.81308e-06	-3.14475	down	YES-Down	YES-Down	YES-Down
PRAP1	4.54767e-07	-3.09681	down		YES-Down
GSTA2	4.89415e-05	-3.08353	down	YES-Down	YES-Down	YES-Down
SULT2A1	0.000188972	-3.06565	down	YES-Down	YES-Down	YES-Down
LAMA1	1.44955e-05	-3.0573	down		YES-Down
GRAMD1B	4.66588e-08	-3.03352	down	YES-Down	YES-Down	YES-Down
CYP2C9	5.00437e-07	-3.01935	down	YES-Down	YES-Down	YES-Down
SLC28A2	3.95149e-05	-3.00369	down	YES-Down	YES-Down	YES-Down
S100G	0.0072773	-3.0023	down	YES-Down		YES-Down
WDR72	2.93103e-05	-2.92875	down
CTSE	2.45764e-05	-2.92104	down		YES-Down	YES-Down
CDK20	0.00124859	-2.91025	down	YES-Down	YES-Down	YES-Down
ADH4	3.0238e-07	-2.90894	down	YES-Down		YES-Down
CDHR2	2.85453e-06	-2.87347	down		YES-Down
RNF186	0.00649642	-2.8648	down
TUSC3	1.34406e-05	-2.85482	down	YES-Down		YES-Down
SLC6A4	7.24456e-06	-2.85308	down	YES-Down	YES-Down	YES-Down
C2orf88	1.8211e-07	-2.84808	down	YES-Down	YES-Down	YES-Down
CCDC152	5.00437e-07	-2.836	down		YES-Down	YES-Down
MME	4.66588e-08	-2.82426	down	YES-Down	YES-Down	YES-Down
CDHR5	5.63422e-08	-2.80153	down		YES-Down	YES-Down
AKR1B10	0.00489407	-2.79628	down		YES-Down
PLOD2	7.30031e-05	-2.76383	down	YES-Down		YES-Down
SMLR1	0.000180294	-2.74479	down	YES-Down	YES-Down	YES-Down
UGT2A3	0.000166674	-2.74228	down	YES-Down	YES-Down	YES-Down
PKIB	0.000575294	-2.73141	down	YES-Down	YES-Down	YES-Down
GABARAPL1	0.00347756	-2.71935	down	YES-Down		YES-Down
AKR7A3	0.00123171	-2.69534	down		YES-Down
ACE	0.000312198	-2.6946	down	YES-Down	YES-Down	YES-Down
DPP4	1.68988e-05	-2.66235	down	YES-Down	YES-Down	YES-Down
SLC6A19	6.87097e-06	-2.64908	down		YES-Down
MGAM	6.15627e-05	-2.64005	down	YES-Down	YES-Down	YES-Down
LRAT	2.06841e-05	-2.62448	down	YES-Down	YES-Down	YES-Down
SLC5A1	2.33278e-06	-2.60404	down	YES-Down	YES-Down	YES-Down
PEPD	0.00078313	-2.59256	down		YES-Down
OAT	0.00170047	-2.55423	down	YES-Down	YES-Down	YES-Down
PINK1	0.000141438	-2.53974	down
TMEM37	4.67925e-05	-2.51692	down		YES-Down
SLC39A4	3.80112e-07	-2.50077	down	YES-Down	YES-Down	YES-Down
SLC19A1	7.22757e-08	-2.4894	down	YES-Down		YES-Down
SLC17A4	8.19664e-06	-2.46263	down	YES-Down	YES-Down	YES-Down
PTGR1	7.68591e-07	-2.45953	down	YES-Down	YES-Down	YES-Down
SLC1A1	6.37565e-05	-2.45581	down	YES-Down	YES-Down	YES-Down
ABCG5	5.18642e-05	-2.44488	down	YES-Down	YES-Down	YES-Down
PPDPF	0.0035898	-2.44471	down
SEPP1	8.13016e-07	-2.42008	down		YES-Down	YES-Down
PPARGC1A	0.000700393	-2.41934	down	YES-Down	YES-Down	YES-Down
EPHX2	9.22697e-07	-2.40835	down	YES-Down	YES-Down	YES-Down
PDZK1	4.45427e-06	-2.40177	down	YES-Down	YES-Down	YES-Down
RAB17	0.00178931	-2.40011	down	YES-Down	YES-Down	YES-Down
EDN1	0.000394424	-2.39959	down	YES-Down		YES-Down
PDK4	0.00168134	-2.39764	down	YES-Down	YES-Down	YES-Down
LIPA	0.000132675	-2.38122	down	YES-Down		YES-Down
SLC2A2	0.000567382	-2.37701	down	YES-Down	YES-Down	YES-Down
HACL1	4.11259e-05	-2.3758	down	YES-Down	YES-Down	YES-Down
BTNL8	0.00111149	-2.36804	down	YES-Down	YES-Down	YES-Down
GCNT4	0.000853765	-2.34542	down	YES-Down	YES-Down	YES-Down
THSD4	8.38397e-09	-2.29346	down	YES-Down	YES-Down	YES-Down
TIMP2	0.00345542	-2.28131	down
DHRS7	0.000513511	-2.27516	down	YES-Down	YES-Down	YES-Down
C17orf78	0.00110483	-2.26431	down	YES-Down	YES-Down	YES-Down
MEP1A	4.51814e-06	-2.25636	down	YES-Down	YES-Down	YES-Down
SLC3A1	0.000841056	-2.24321	down	YES-Down	YES-Down	YES-Down
RETSAT	0.00130112	-2.2398	down	YES-Down	YES-Down	YES-Down
TREH	2.66766e-05	-2.23953	down	YES-Down	YES-Down	YES-Down
BDH2	0.000267749	-2.23608	down	YES-Down	YES-Down	YES-Down
CAMK2N1	3.61964e-06	-2.23566	down	YES-Down	YES-Down	YES-Down
HADHB	0.000243039	-2.23418	down	YES-Down		YES-Down
NT5E	0.00387066	-2.23293	down	YES-Down	YES-Down	YES-Down
HEBP1	0.00162921	-2.2284	down		YES-Down
CTPS2	3.47169e-05	-2.22637	down			YES-Down
KLHL34	0.00445218	-2.22149	down
SLC26A3	0.00178468	-2.2194	down	YES-Down	YES-Down	YES-Down
THRB	7.39579e-05	-2.2055	down	YES-Down	YES-Down	YES-Down
FLVCR2	0.00168584	-2.19676	down	YES-Down	YES-Down	YES-Down
MERTK	0.000306948	-2.18903	down
SLC28A1	0.00434542	-2.1659	down	YES-Down	YES-Down	YES-Down
ACADM	3.51836e-07	-2.16402	down	YES-Down	YES-Down	YES-Down
FBP1	4.51814e-06	-2.15969	down	YES-Down	YES-Down	YES-Down
AADAC	0.00346058	-2.14396	down		YES-Down
ABHD6	0.00217949	-2.14202	down	YES-Down	YES-Down	YES-Down
ERICH4	8.19501e-05	-2.13942	down		YES-Down
EFNA1	0.00726982	-2.13722	down	YES-Down	YES-Down	YES-Down
AMN	0.0042244	-2.13336	down		YES-Down	YES-Down
SI	0.00770117	-2.12912	down	YES-Down	YES-Down	YES-Down
ACADSB	4.0734e-05	-2.12553	down	YES-Down		YES-Down
CDKN2B	0.000551429	-2.12347	down	YES-Down	YES-Down	YES-Down
ABCB1	4.9526e-05	-2.12116	down	YES-Down	YES-Down	YES-Down
FAM102A	3.18675e-05	-2.10276	down		YES-Down
GSTA1	0.00262552	-2.09325	down	YES-Down	YES-Down	YES-Down
RBP2	0.0013239	-2.08714	down	YES-Down	YES-Down	YES-Down
SMIM24	7.38952e-05	-2.08522	down		YES-Down
LZTS2	0.00155298	-2.08363	down
MS4A10	0.000527038	-2.07484	down	YES-Down	YES-Down	YES-Down
KCNK10	0.000109671	-2.07329	down	YES-Down		YES-Down
LTBP1	0.000610945	-2.07111	down
IRS2	1.98102e-05	-2.06993	down
ACAT1	6.6931e-08	-2.06774	down	YES-Down		YES-Down
TM4SF20	0.000779773	-2.06734	down	YES-Down		YES-Down
FAM213A	2.12255e-06	-2.0593	down	YES-Down	YES-Down	YES-Down
MATN2	3.91438e-05	-2.05688	down	YES-Down	YES-Down	YES-Down
SLC15A1	0.000446499	-2.04915	down	YES-Down	YES-Down	YES-Down
CIDEB	9.05756e-05	-2.03601	down		YES-Down
CHP2	0.00216247	-2.03422	down	YES-Down	YES-Down	YES-Down
BST1	9.95688e-05	-2.02883	down	YES-Down	YES-Down	YES-Down
TSHZ1	3.91829e-05	-2.02107	down	YES-Down	YES-Down	YES-Down
CEACAM6	0.00738351	-2.02032	down
FTH1	1.44955e-05	-2.02022	down			YES-Down
ACTG2	0.0047898	-2.01566	down
TMPRSS15	0.000891598	-2.01448	down	YES-Down		YES-Down
RUNDC3B	5.32603e-05	-2.0129	down	YES-Down	YES-Down	YES-Down
SORBS3	0.0017595	-2.00299	down			YES-Down
CSPG4	0.00535109	-1.99498	down
SEC16B	0.00987365	-1.98899	down		YES-Down
DGCR6	0.000605977	-1.9886	down		YES-Down
SLC30A1	0.00188232	-1.98454	down
DOK4	1.72457e-05	-1.9803	down
UNC5CL	0.0014408	-1.96039	down
NSMF	0.000358752	-1.95049	down		YES-Down
TRHDE	0.000242696	-1.9462	down	YES-Down	YES-Down	YES-Down
ADIRF	0.000324034	-1.93281	down		YES-Down
FMO5	9.07933e-05	-1.93022	down	YES-Down	YES-Down	YES-Down
DNASE1	0.00174894	-1.92469	down	YES-Down	YES-Down	YES-Down
AOC1	7.3021e-07	-1.92321	down		YES-Down	YES-Down
FRMD1	0.00207189	-1.91301	down		YES-Down
PTPRD	0.00645004	-1.90921	down		YES-Down
ME1	0.00220355	-1.90755	down	YES-Down		YES-Down
AQP7	0.000254333	-1.90567	down	YES-Down	YES-Down	YES-Down
SCARB1	3.91234e-06	-1.88778	down
DLEC1	8.7478e-07	-1.88778	down
SEMA5A	4.01615e-05	-1.88593	down	YES-Down	YES-Down	YES-Down
SEMA3B	0.000152229	-1.88271	down		YES-Down
PGRMC2	0.000231723	-1.88226	down		YES-Down
IYD	3.71608e-07	-1.87688	down	YES-Down	YES-Down	YES-Down
SIGLEC15	0.00390169	-1.87574	down		YES-Down
HAPLN1	0.00183592	-1.86013	down
EPB41L4B	0.000130159	-1.85738	down		YES-Down
OCIAD2	0.000426084	-1.85338	down		YES-Down
MS4A8	0.0036134	-1.85249	down	YES-Down	YES-Down	YES-Down
ADI1	3.75106e-09	-1.84915	down	YES-Down		YES-Down
PRR15	0.00160295	-1.84779	down		YES-Down
ADAMDEC1	0.00343381	-1.84524	down	YES-Down	YES-Down	YES-Down
ADH6	0.00101039	-1.83871	down		YES-Down
NDN	0.000567382	-1.83673	down	YES-Down		YES-Down
TUSC1	0.000543954	-1.82761	down
MAOA	0.00209318	-1.82445	down	YES-Down	YES-Down	YES-Down
SDR39U1	0.00223646	-1.82225	down
MTHFS	0.00701132	-1.81927	down
EIF4EBP2	3.0238e-07	-1.81895	down		YES-Down
ZNF711	0.0013235	-1.81879	down		YES-Down
PTPRF	2.15809e-08	-1.81787	down		YES-Down
MYO1D	0.00870717	-1.81267	down
TMEM220	0.00044048	-1.81035	down		YES-Down
CCDC153	0.000116293	-1.80903	down
TMEM25	5.38101e-05	-1.80347	down	YES-Down	YES-Down	YES-Down
PELI2	0.000130973	-1.80316	down
FOXN3	1.5682e-07	-1.79343	down
ARG2	0.00929723	-1.78821	down		YES-Down
CYB5A	1.3308e-06	-1.78626	down	YES-Down	YES-Down	YES-Down
RPS23	0.00404773	-1.78212	down
ANK3	1.01104e-07	-1.77787	down	YES-Down	YES-Down	YES-Down
HDAC5	0.000910873	-1.77512	down
LRRC75A	0.000190441	-1.76938	down		YES-Down
LINGO4	0.0046519	-1.76248	down
DGAT1	5.76199e-05	-1.76049	down		YES-Down
RHOU	0.00416276	-1.75879	down		YES-Down
BTNL3	0.000831865	-1.75148	down		YES-Down
FABP2	0.00156419	-1.75133	down		YES-Down
PLIN2	0.000552151	-1.74986	down	YES-Down	YES-Down	YES-Down
GRB10	0.000987967	-1.74832	down
SECTM1	0.00501636	-1.74261	down
MYLK	0.0058325	-1.74086	down
SNX24	0.00261553	-1.73998	down		YES-Down
OAF	0.000129042	-1.73879	down
EIF3L	0.00714249	-1.73836	down
GLIPR1L2	0.00578792	-1.73456	down
C10orf54	8.12516e-05	-1.73122	down
HSD17B11	7.72008e-05	-1.72936	down	YES-Down	YES-Down	YES-Down
ZNF503	0.00328831	-1.72803	down
SLC35G1	0.00147165	-1.72757	down	YES-Down	YES-Down	YES-Down
CYBRD1	0.000162682	-1.72495	down	YES-Down	YES-Down	YES-Down
SYNPO2	0.00244768	-1.72198	down
TSPAN3	0.000446499	-1.72181	down
MAPK7	0.00876674	-1.71905	down
AGMO	0.00296803	-1.71846	down	YES-Down	YES-Down	YES-Down
MOCS1	2.63471e-05	-1.71759	down
RPL13A	3.91438e-05	-1.71744	down
ANO10	8.8485e-07	-1.71585	down		YES-Down
C1orf115	0.0019753	-1.71504	down	YES-Down	YES-Down	YES-Down
SSX2IP	0.000283668	-1.70864	down	YES-Down		YES-Down
GK	0.00015409	-1.70652	down
NPNT	0.00376313	-1.70517	down
PDGFC	0.00055573	-1.70376	down
PDK2	0.00865923	-1.67975	down		YES-Down	YES-Down
RBP1	0.00874152	-1.67909	down	YES-Down		YES-Down
MAF	0.000821265	-1.67584	down	YES-Down	YES-Down	YES-Down
TBPL1	0.000276051	-1.6752	down
GPD1	0.00121922	-1.67487	down		YES-Down
NFATC2	0.00230052	-1.67218	down
PHYH	0.000761497	-1.67102	down		YES-Down
SLC2A5	0.000841809	-1.67055	down	YES-Down	YES-Down	YES-Down
REEP3	0.000212522	-1.6694	down
EDN3	0.00195311	-1.66839	down	YES-Down	YES-Down	YES-Down
IMMP2L	0.000302852	-1.66277	down
INSR	4.32151e-06	-1.66204	down		YES-Down
CAT	0.00680008	-1.65744	down
SLC39A14	0.000593	-1.64563	down
ITGB5	0.000846854	-1.64534	down
CERS2	0.00804708	-1.64331	down
SPDYA	0.000234035	-1.63811	down
MSRA	0.00213111	-1.63193	down		YES-Down
LRRC19	0.00113538	-1.62628	down		YES-Down
FRZB	0.00428364	-1.62453	down
EEF1A1	0.00331878	-1.62337	down
IL3RA	0.00838021	-1.61868	down
MXI1	0.0017595	-1.61803	down
ZFYVE19	0.00280001	-1.61679	down
SORL1	4.51814e-06	-1.61156	down		YES-Down
MIEN1	0.000253225	-1.61053	down
UACA	3.91438e-05	-1.61007	down		YES-Down
SULT1B1	8.58043e-05	-1.60695	down	YES-Down	YES-Down	YES-Down
RPL17-C18orf32	8.6106e-05	-1.60638	down
CSRP2BP	0.000281512	-1.60513	down
TMEM92	0.000430125	-1.60472	down		YES-Down
APC2	0.00677028	-1.60214	down
NCOA4	0.00374051	-1.60184	down	YES-Down		YES-Down
THRA	0.00389893	-1.59789	down
CACFD1	0.00982072	-1.59364	down
AKAP7	0.00981449	-1.59269	down	YES-Down		YES-Down
LPAR1	0.00272411	-1.59044	down
ACOX1	3.68516e-06	-1.58912	down	YES-Down	YES-Down	YES-Down
GNG12	0.000264677	-1.58579	down		YES-Down
ITM2B	5.38101e-05	-1.58336	down
MDK	0.00629673	-1.5818	down
DIP2C	0.000446161	-1.57544	down
CES2	0.00407499	-1.57442	down		YES-Down
UBL3	0.00085867	-1.57424	down
CNNM3	0.000265661	-1.57295	down
ZNF395	0.000122715	-1.5726	down		YES-Down
SNX33	0.000446499	-1.57242	down
ABHD4	0.00155779	-1.57156	down
JDP2	0.00839523	-1.56862	down
SIRPA	8.02897e-06	-1.56752	down
RPL34	5.97315e-05	-1.56735	down
HPGD	0.00102927	-1.5649	down		YES-Down
CYB5D2	0.00618921	-1.56425	down
SLC25A6	0.00146018	-1.56391	down
SPON1	0.00384868	-1.5623	down
PRKCD	0.00207966	-1.55451	down
C8orf82	0.00252218	-1.55413	down
NDFIP2	0.00160295	-1.55376	down
HYI	0.00124528	-1.55297	down		YES-Down
MUC13	0.00729146	-1.5503	down
BPHL	4.88599e-05	-1.54991	down	YES-Down	YES-Down	YES-Down
NR1H3	0.000266115	-1.54802	down
ACAA2	3.10406e-05	-1.54689	down
NR3C2	0.00372132	-1.54003	down		YES-Down
NEO1	0.00112189	-1.5386	down
GATA5	0.00721408	-1.53748	down		YES-Down
TMEM120A	0.00630249	-1.53685	down		YES-Down
EPS8L2	0.000698421	-1.53652	down		YES-Down
DSC2	0.000444218	-1.52904	down		YES-Down
ATP9A	1.54137e-06	-1.52803	down
DNAJC5	0.00365504	-1.5275	down
RNF11	0.00055573	-1.52161	down
SEMA6A	0.000103483	-1.51869	down
PHLDB3	0.00779101	-1.51778	down
TBX3	0.000206146	-1.51766	down		YES-Down
FAH	0.00581358	-1.51586	down
CTAGE5	2.66526e-05	-1.51356	down		YES-Down
HSDL2	0.000394571	-1.51184	down
SLC43A2	0.0051026	-1.51008	down
FGD5	0.00429097	-1.50727	down
WWC1	0.000605524	-1.50626	down
TEN1-CDK3	0.00334519	-1.5056	down
PERP	0.00241164	-1.50407	down
KCNQ1	0.00218533	-1.50277	down
PBLD	0.00116083	-1.50081	down	YES-Down	YES-Down	YES-Down
AGPAT3	9.95688e-05	-1.50047	down
RPL31	0.000708857	-1.5004	down
PEBP1	0.000635808	-1.50038	down		YES-Down
DNMT1	0.00721959	1.50088	up
TTYH1	0.00744847	1.50479	up
CEP57L1	0.00271489	1.50487	up
RBM12B	0.00633485	1.50641	up
ATP11B	0.00296803	1.50715	up
PSMA5	0.000910873	1.5073	up
CLCN3	0.00344165	1.50817	up
LRRK1	0.000824458	1.50872	up
SLFN13	0.00574467	1.50901	up
CIITA	3.82891e-05	1.50906	up	YES-Up		YES-Up
CEP78	0.00060776	1.51056	up
HACD3	0.000363015	1.51079	up
SMCHD1	3.91829e-05	1.51196	up
TIMM17A	3.91438e-05	1.51196	up
EIF4A1	0.00621439	1.51242	up
TVP23C	0.00674172	1.513	up
ZNF638	0.00585974	1.51344	up
IFT20	0.00081233	1.51469	up
SNX22	0.00142117	1.51603	up
RRP12	0.00525571	1.51659	up
RBBP8	0.000513511	1.51669	up
HN1	0.000620246	1.51673	up
BRCA1	5.38101e-05	1.51749	up
PRKD3	9.47409e-05	1.51868	up
CLEC7A	0.00343381	1.51885	up		YES-Up
NUCB2	0.00362326	1.51999	up		YES-Up
SUPT16H	0.00321833	1.52006	up
GINS4	0.000668751	1.52019	up	YES-Up		YES-Up
ZCCHC6	0.000466012	1.52062	up
SRFBP1	0.00423205	1.5208	up
CD3G	0.000290755	1.52141	up
FFAR2	0.00651596	1.52205	up	YES-Up	YES-Up	YES-Up
RP2	0.0034832	1.52248	up
EPRS	0.00449609	1.5242	up
NEDD8	0.000363015	1.52542	up
XPNPEP3	0.00199463	1.52726	up
KLRD1	0.00112614	1.52743	up	YES-Up		YES-Up
HDAC1	0.0072773	1.52754	up
GPATCH4	0.00162824	1.52769	up
RRP1	0.00237605	1.52858	up
CCL11	0.00445278	1.52858	up	YES-Up	YES-Up	YES-Up
DPY19L3	0.00575511	1.52903	up
CAP1	0.00111149	1.5291	up
NCAPD2	0.00293109	1.52921	up
SMG1	0.00297391	1.52994	up
CCL28	0.0096821	1.53052	up		YES-Up
TM9SF1	0.000895783	1.53067	up
GSTCD	0.00308465	1.53126	up
CCDC125	0.00838419	1.53131	up
2018-09-06	0.000884732	1.53176	up
MRPL44	0.00133359	1.5318	up
ZC3H18	0.00922979	1.53229	up
POLR2J3	0.00223198	1.53278	up
SFMBT2	0.00744847	1.53304	up
C2	0.000194817	1.53309	up	YES-Up	YES-Up	YES-Up
FKBP11	0.000148916	1.53592	up	YES-Up	YES-Up	YES-Up
WDFY1	0.000372031	1.53594	up
NME1	0.000891598	1.53861	up
VPS13C	0.00717191	1.54019	up
CALU	0.00373591	1.54136	up		YES-Up
LMO4	0.00223646	1.54282	up	YES-Up		YES-Up
RAB2B	0.000459704	1.54294	up
PSMA4	8.02897e-06	1.54364	up
LEMD3	0.00142767	1.54367	up
VRK1	0.000171728	1.54371	up
ODC1	0.00190766	1.54413	up
CEP97	0.00625273	1.5446	up
BIRC5	0.000791169	1.54532	up	YES-Up		YES-Up
WDR90	0.00656024	1.54535	up
ACTR2	5.97315e-05	1.5457	up
APOL6	1.53962e-07	1.54573	up
HNRNPAB	0.00153919	1.54581	up
SCAI	0.00684088	1.54625	up
SLC6A6	0.00881548	1.54628	up
UBR4	0.00251034	1.54819	up
PPP1R15B	0.000458114	1.54895	up
DTL	0.00113124	1.55164	up
MB21D1	0.00218154	1.55183	up
CKAP2L	0.000603866	1.55207	up	YES-Up		YES-Up
SLC20A1	0.00408552	1.55297	up
RNF213	1.3748e-07	1.55353	up
TGM2	0.00935508	1.55389	up	YES-Up	YES-Up	YES-Up
EIF4ENIF1	0.00473569	1.55485	up
CD226	0.00585088	1.55539	up
STK17A	3.16723e-05	1.55594	up
RCSD1	0.00223198	1.55792	up
NEK2	0.000605977	1.55873	up
MAP3K5	3.658e-07	1.55997	up
MYH14	0.00633939	1.56003	up
CCDC43	0.00477967	1.56199	up
PSMD12	2.61683e-05	1.56369	up
ASCC3	0.00164916	1.565	up
ALG11	0.0080164	1.56562	up
PTPRC	0.00677028	1.56588	up
NOP14	0.00106837	1.5659	up
CKAP4	0.000446499	1.56763	up	YES-Up	YES-Up	YES-Up
CCDC117	0.00379569	1.56792	up
MAGOHB	5.74165e-05	1.56795	up
ADGRD2	0.00954075	1.56799	up
KIAA0922	0.00357261	1.56831	up
SPATA5	0.0032611	1.56862	up
CKAP5	0.000762712	1.56863	up
CASP8	0.000536784	1.56923	up
FAM107B	0.000564199	1.56929	up
NUB1	0.00017348	1.57178	up
HSPD1	0.00243204	1.57239	up
ENDOD1	0.00964627	1.57341	up
NDUFS8	0.00116654	1.57347	up	YES-Up		YES-Up
APAF1	0.00471904	1.57596	up
SSBP1	0.000144469	1.57641	up
DYNC1H1	0.00162801	1.57732	up
DTWD2	0.00932188	1.57938	up
PRR11	0.000171728	1.57952	up	YES-Up		YES-Up
TSPAN10	0.00485262	1.58222	up
TMEM209	0.0077796	1.58253	up
LAYN	0.000516854	1.58257	up
INPP5B	0.002829	1.58295	up
RP11-468E2.4	0.00293342	1.5853	up			YES-Up
S1PR3	0.00945279	1.58911	up
INSIG1	0.00598819	1.59264	up
CORO1C	0.000825032	1.59317	up
CCL5	0.000697567	1.59389	up	YES-Up		YES-Up
N4BP1	0.000996847	1.5939	up
TMEM165	1.60149e-06	1.59432	up		YES-Up
HMGB3	0.00010889	1.59484	up
TGS1	0.0070964	1.59789	up
CTSS	5.55883e-05	1.59796	up		YES-Up
SHCBP1	0.000434075	1.59865	up	YES-Up		YES-Up
PHF11	0.00130112	1.59943	up
PUM3	0.000888468	1.59965	up
CCDC163P	0.00829015	1.60156	up
TNPO2	0.00554489	1.6017	up
MANF	0.00923915	1.60201	up	YES-Up		YES-Up
HNRNPH1	0.0014656	1.60355	up
ZWINT	0.0089147	1.60379	up	YES-Up		YES-Up
RPN2	0.002829	1.60387	up
NUP54	0.00848377	1.60587	up
DHX57	0.00408575	1.60658	up
PKP2	0.0017965	1.60878	up
USP10	0.00351694	1.60929	up
TNFRSF13C	0.00584736	1.6113	up
EHD4	0.00278883	1.61184	up
RANBP1	3.54162e-05	1.61252	up
PCNT	0.00033668	1.61308	up
XRN1	5.42268e-05	1.61652	up
DGCR8	0.00451909	1.61699	up
SMC5	0.00590306	1.61762	up
DUSP11	0.00914403	1.61851	up
SMC2	3.23992e-05	1.61943	up
EXOSC9	0.0025815	1.62043	up
LDHB	0.00981449	1.62044	up
CCDC18	0.000595805	1.62155	up
ECT2	0.00428364	1.6219	up
BLZF1	0.00838419	1.62196	up
APOBEC3G	0.00353077	1.62257	up	YES-Up		YES-Up
GCC2	0.00942791	1.62278	up
TPM4	0.000139025	1.62358	up		YES-Up
ESCO2	0.00061471	1.62547	up
KNTC1	0.00147934	1.62604	up
SGOL1	0.00043352	1.6261	up
PAQR4	0.00312554	1.62628	up	YES-Up		YES-Up
FCN1	0.00476752	1.62634	up		YES-Up
MMS22L	0.00950021	1.62779	up
TMEM63A	4.89415e-05	1.62822	up
CASP1	0.00183592	1.6293	up
FKBP14	0.000527765	1.62994	up		YES-Up
ELP6	0.00125098	1.62997	up
APOBEC3C	0.00368297	1.63002	up	YES-Up		YES-Up
DDX5	0.0039099	1.63033	up
GTSE1	7.61688e-05	1.63075	up	YES-Up		YES-Up
CDK1	0.00467569	1.63399	up
CCNA2	0.000271409	1.63487	up	YES-Up		YES-Up
ARHGEF39	7.7819e-05	1.63775	up	YES-Up		YES-Up
PRR5	0.00994502	1.63809	up
PDIA4	0.00354167	1.63824	up	YES-Up		YES-Up
LTN1	0.00280564	1.63929	up
ATAD5	0.00183592	1.64018	up
RABL2B	0.00469732	1.64136	up
UQCRHL	0.00999793	1.6417	up
CCDC14	0.00539754	1.64366	up
WDR73	0.00142001	1.64533	up
ARFGEF2	0.00125098	1.64678	up
MYCBP2	0.000209831	1.64797	up
TARS2	0.00485262	1.6492	up
LRRC8C	0.0072773	1.65058	up
TTLL3	0.00153176	1.65199	up
C7orf50	0.00452907	1.65528	up	YES-Up		YES-Up
FCGR2A	0.00142117	1.65624	up	YES-Up	YES-Up	YES-Up
NBPF14	0.00217925	1.65662	up
HPS5	4.67925e-05	1.65683	up
ZFP42	0.000521003	1.65684	up
STARD4	0.000434075	1.65808	up
UTP20	0.000615052	1.6581	up
GNPNAT1	5.38101e-05	1.65825	up
RRM2	0.00265731	1.65834	up	YES-Up		YES-Up
SYNE2	0.00179246	1.66135	up
NDE1	0.00280474	1.66319	up
MPHOSPH9	0.000510984	1.6638	up
BTAF1	0.00699336	1.66495	up
MIXL1	0.000363015	1.66517	up		YES-Up
YWHAH	0.00628098	1.66649	up
MLEC	8.43581e-06	1.66716	up
EIF2B3	0.0018575	1.66738	up
C16orf54	0.00129168	1.6683	up	YES-Up		YES-Up
NUP58	0.000981201	1.66872	up
CTNNAL1	0.00655175	1.66994	up
NCOA3	0.000269392	1.67004	up
APOL2	2.02047e-05	1.67083	up	YES-Up	YES-Up	YES-Up
L3MBTL2	0.00328102	1.6715	up
ADGRE2	0.00183592	1.67188	up	YES-Up	YES-Up	YES-Up
NXPE3	4.23818e-05	1.67361	up
IL32	0.00439466	1.67437	up	YES-Up		YES-Up
CDC20B	0.00649642	1.67492	up
HTATSF1	0.00445278	1.6762	up
CTRC	0.005324	1.67656	up
TOP2A	0.00148105	1.67998	up			YES-Up
LBH	0.00446706	1.68034	up
HEATR3	0.000596665	1.68096	up
ANKRD36	0.0098123	1.68128	up
EXO1	0.000428339	1.68229	up
LPIN1	1.6905e-05	1.68249	up
STAT2	0.000372652	1.68317	up
OSBPL3	1.13575e-05	1.68349	up
SERPINB6	0.000723493	1.68364	up
CARS	0.000342604	1.68392	up
ITGAX	0.00438431	1.6841	up	YES-Up	YES-Up	YES-Up
N4BP2	0.00140526	1.685	up
HLA-E	0.000171728	1.68516	up	YES-Up	YES-Up	YES-Up
SRRT	0.00161276	1.68683	up
PSMD2	0.00175113	1.68697	up
DNASE1L3	0.00384629	1.68791	up
LYPD5	0.00641207	1.69211	up		YES-Up
IKZF3	1.39012e-05	1.69227	up	YES-Up		YES-Up
RIPK2	0.00607802	1.69367	up	YES-Up	YES-Up	YES-Up
RENBP	0.00485262	1.694	up
CHRNA5	0.000606508	1.69464	up		YES-Up
IRF1	3.07411e-05	1.69806	up	YES-Up	YES-Up	YES-Up
GBP2	6.87097e-06	1.69826	up
HLA-DMB	0.00169568	1.69958	up
TNFAIP2	0.000698421	1.69965	up		YES-Up
PRDM15	0.00101039	1.70195	up
TRIM22	0.000276051	1.70233	up
MSL3	0.000516854	1.70476	up
VAMP1	4.67925e-05	1.70495	up
SLFN12L	0.0040998	1.70529	up
ATAD2	0.000434075	1.70802	up
DMPK	0.00942064	1.70911	up
BTN2A1	0.00328831	1.70929	up
CNTRL	0.00570592	1.70968	up
PPARGC1B	0.000152353	1.70983	up
TNFAIP3	0.000576319	1.71098	up
CCDC66	0.00254934	1.71156	up
UTRN	0.000446499	1.71544	up
SGOL2	0.000575294	1.71754	up			YES-Up
SKI	0.00139501	1.71782	up
ANKRD36C	0.000710176	1.71846	up
MET	0.0098628	1.71947	up
MTX3	0.00754341	1.72177	up
CYBB	0.0039099	1.7234	up		YES-Up
CKAP2	0.00334519	1.72404	up
TXLNA	1.93525e-05	1.72466	up
NRD1	0.00449609	1.72631	up
MPC1	0.00078313	1.72957	up
TRIM69	5.63422e-08	1.73025	up	YES-Up	YES-Up	YES-Up
SMG6	0.0099776	1.73103	up
HELLS	9.85659e-05	1.7314	up
MAP4K1	0.000426641	1.73195	up	YES-Up		YES-Up
POU2F2	0.0026552	1.73444	up
ELMO1	0.00273056	1.73554	up
MIS18BP1	0.000735263	1.73662	up
DCAF17	0.0039619	1.73794	up
NUGGC	0.000349467	1.73928	up	YES-Up		YES-Up
KIF23	0.00115202	1.73938	up
GIPR	0.00599203	1.74187	up
C15orf52	0.00407099	1.74271	up
MX1	0.000291519	1.74281	up
SPDL1	0.00568702	1.74467	up
TSEN2	0.00264806	1.74482	up
EFCAB5	0.00178468	1.74615	up
MYO5A	0.00030243	1.74716	up
PDK1	4.9487e-10	1.74776	up		YES-Up
FAM65B	0.00160295	1.75064	up
COG4	0.00650075	1.75073	up
LRG1	0.000388942	1.75165	up	YES-Up	YES-Up	YES-Up
FAM111A	0.00494867	1.75334	up
HSPBP1	0.000648866	1.75342	up	YES-Up		YES-Up
GLCCI1	8.19664e-06	1.75621	up	YES-Up		YES-Up
APOL1	0.000546194	1.76174	up	YES-Up	YES-Up	YES-Up
ANKDD1A	0.00160295	1.76282	up
TRIP13	0.00695746	1.76401	up	YES-Up		YES-Up
CENPL	7.31571e-05	1.76656	up
PLXNC1	0.00100132	1.76765	up		YES-Up
TSPAN5	0.00675437	1.76845	up
C2CD4A	0.00154931	1.76954	up	YES-Up	YES-Up	YES-Up
KRT20	0.00049943	1.76977	up
PIK3R3	0.00115008	1.77111	up		YES-Up
FCHSD2	0.0072773	1.77163	up
SLC9A7	2.48533e-07	1.77598	up	YES-Up		YES-Up
CENPK	0.00021398	1.77719	up
ZNF580	0.00153485	1.77759	up
GINS1	5.38101e-05	1.78089	up
TRIM11	0.00240055	1.78296	up
DTX3L	2.76047e-06	1.78457	up
CASC5	0.000121492	1.78552	up
ARHGAP30	0.00171901	1.78894	up
BECN1	0.00321833	1.79155	up
TAP2	0.00433287	1.79174	up	YES-Up	YES-Up	YES-Up
LYAR	0.000993039	1.79175	up
IRF4	0.0052947	1.79358	up	YES-Up	YES-Up	YES-Up
RD3	0.0046519	1.79872	up
UBE2S	0.000120831	1.80531	up	YES-Up		YES-Up
INO80E	0.00894378	1.8056	up
CYTH4	0.00663705	1.80703	up	YES-Up	YES-Up	YES-Up
RAD51AP1	0.0097792	1.81276	up			YES-Up
AK1	0.000221665	1.8143	up	YES-Up	YES-Up	YES-Up
ALCAM	0.000654773	1.8159	up
BRCA2	0.00181221	1.81661	up
ITK	0.000962635	1.81906	up
SMIM5	0.00334519	1.82074	up	YES-Up		YES-Up
SLFN5	8.87158e-06	1.82145	up
DPY19L1	0.00814503	1.82234	up		YES-Up
SPRY2	0.00494543	1.82235	up
NETO2	3.91829e-05	1.83051	up	YES-Up	YES-Up	YES-Up
CDCA8	0.00115813	1.83189	up	YES-Up		YES-Up
CCDC137	0.00747199	1.83224	up
RASGRP1	0.000929605	1.83728	up
INSC	0.000171728	1.83832	up
DDHD1	4.73908e-06	1.84369	up
SLC39A3	0.00163865	1.85844	up
ITGAE	0.00192512	1.85892	up
SLAMF7	0.00280001	1.86886	up	YES-Up	YES-Up	YES-Up
ARHGAP11B	0.00111392	1.87219	up
PRR5L	0.00311201	1.87316	up	YES-Up		YES-Up
FCRL2	0.00582354	1.8741	up	YES-Up		YES-Up
SP140L	0.000225269	1.87455	up
TAF13	8.99057e-06	1.88131	up
CDC23	0.00428875	1.88425	up
BICD2	0.00141898	1.88441	up
PLK1	2.77271e-05	1.89447	up	YES-Up		YES-Up
RTKN2	0.000626769	1.89482	up
KDELC2	4.45427e-06	1.89516	up
SMC4	6.53625e-05	1.90144	up
PRR34	0.00638072	1.9028	up
CDC6	6.85877e-05	1.90359	up	YES-Up		YES-Up
HJURP	3.91438e-05	1.90402	up	YES-Up		YES-Up
NBAS	8.19044e-05	1.90433	up
TMEM5	0.000116293	1.91117	up
IFI16	0.000601979	1.91614	up
SLC38A1	8.46681e-06	1.9207	up
PRICKLE3	0.00939603	1.92269	up
PTPN7	1.8448e-05	1.9287	up	YES-Up		YES-Up
HIF1A	0.000689887	1.9315	up		YES-Up
FGL2	0.000199567	1.93713	up	YES-Up		YES-Up
ARHGEF3	0.00740326	1.93759	up
APOL3	0.000278998	1.93831	up		YES-Up
FASN	0.000242696	1.94078	up	YES-Up	YES-Up	YES-Up
RGS16	0.00756532	1.94194	up	YES-Up	YES-Up	YES-Up
CD38	6.11262e-07	1.9451	up	YES-Up	YES-Up	YES-Up
KLHL6	1.6905e-05	1.95348	up	YES-Up		YES-Up
PRDM1	4.73767e-07	1.95515	up	YES-Up	YES-Up	YES-Up
ACKR4	2.71918e-05	1.95538	up		YES-Up	YES-Up
KIF11	3.91829e-05	1.95787	up	YES-Up		YES-Up
METTL21B	0.00518191	1.95872	up
MAZ	0.00154931	1.96091	up
RNGTT	0.000500614	1.96149	up
SLC1A4	1.5402e-05	1.96563	up	YES-Up		YES-Up
C5orf56	0.000267749	1.97025	up
CD300LD	0.00828147	1.97118	up
DOCK8	0.000204541	1.97425	up
SLC39A10	0.00434994	1.97757	up
PRKDC	0.00339082	1.98093	up
RCC2	0.00258492	1.9825	up
DBF4	7.15147e-06	1.98565	up
HSP90B1	1.13575e-05	1.98616	up
CCNB1	7.93656e-05	1.98691	up	YES-Up		YES-Up
OAS3	0.000221665	1.98799	up	YES-Up	YES-Up	YES-Up
TYMP	1.91228e-05	1.98884	up	YES-Up	YES-Up	YES-Up
CCDC39	0.00293015	1.99149	up
UBE2Z	5.4496e-05	1.99415	up
FAM46C	3.88511e-05	1.99725	up	YES-Up	YES-Up	YES-Up
DUSP4	0.00305816	2.00011	up	YES-Up	YES-Up	YES-Up
POLD3	0.000394424	2.00617	up
AGR2	0.00124471	2.00861	up	YES-Up		YES-Up
LRR1	0.00149437	2.01104	up
SAMD9	0.000458114	2.01258	up
RASSF5	0.0072773	2.01307	up
CCT5	0.00960354	2.01669	up
STAT5A	0.00308511	2.01682	up
SLC15A2	0.000265921	2.02095	up
RSAD2	0.000216897	2.02378	up	YES-Up		YES-Up
NCAPD3	0.000204541	2.02665	up
KPNA2	0.00343381	2.03342	up	YES-Up		YES-Up
KIF14	0.000242633	2.03766	up	YES-Up		YES-Up
KIAA1524	3.9012e-06	2.04616	up	YES-Up		YES-Up
PLK3	0.00543729	2.04903	up
LDHC	0.00851621	2.05623	up
IGFBP5	2.43429e-07	2.05714	up	YES-Up	YES-Up	YES-Up
RRBP1	0.000141438	2.06695	up
MZB1	8.8485e-07	2.06819	up	YES-Up	YES-Up	YES-Up
LRP8	0.000130973	2.07668	up	YES-Up	YES-Up	YES-Up
FAM221B	0.00101793	2.07764	up
KIF20B	8.06937e-05	2.07779	up
DDX60	0.00334519	2.07831	up			YES-Up
DPF3	0.00996138	2.08038	up
SPECC1L-ADORA2A	0.000982978	2.0845	up
CENPF	1.27491e-06	2.09107	up			YES-Up
BICD1	2.77271e-05	2.09901	up	YES-Up		YES-Up
ODF3B	0.000697567	2.10162	up	YES-Up		YES-Up
ANKRD22	0.000141438	2.11621	up	YES-Up	YES-Up	YES-Up
MKI67	4.07116e-07	2.11629	up	YES-Up		YES-Up
EZH2	8.03016e-05	2.11982	up
BTN2A2	0.00162116	2.12231	up			YES-Up
ATP5L2	0.00800531	2.1235	up
AURKA	7.98977e-07	2.12638	up	YES-Up		YES-Up
WARS	3.91829e-05	2.12802	up	YES-Up	YES-Up	YES-Up
HMGCS1	0.000825032	2.12929	up
NDC80	0.00207867	2.13275	up			YES-Up
IL10RA	0.00043276	2.13435	up
PARP14	3.26095e-07	2.13733	up		YES-Up
MYOF	0.00218778	2.13859	up	YES-Up	YES-Up	YES-Up
NHP2	0.00232965	2.13982	up
MCOLN2	0.000968945	2.14389	up
NUF2	0.000693475	2.14491	up			YES-Up
SLFN11	0.000413822	2.15379	up	YES-Up	YES-Up	YES-Up
DIAPH3	0.000234035	2.15396	up			YES-Up
NCAPG	0.00296423	2.15449	up	YES-Up		YES-Up
DERL3	8.23227e-06	2.16268	up	YES-Up	YES-Up	YES-Up
KIF15	0.000463937	2.16961	up			YES-Up
PARM1	0.00133747	2.17233	up	YES-Up		YES-Up
SFRP1	0.00453278	2.17258	up	YES-Up	YES-Up	YES-Up
GRIN2A	0.00624861	2.17465	up
IFI27	0.000624667	2.17545	up	YES-Up	YES-Up	YES-Up
GBP4	1.15687e-07	2.17847	up	YES-Up	YES-Up	YES-Up
CLSPN	4.15422e-05	2.17995	up	YES-Up		YES-Up
ERAP2	0.00175636	2.18526	up
ZBP1	8.92608e-05	2.18727	up	YES-Up	YES-Up	YES-Up
TRIB2	0.000463296	2.19076	up
ST6GAL2	0.00293375	2.19384	up
ITGAL	4.52383e-05	2.19494	up	YES-Up		YES-Up
GPR18	0.0072773	2.19565	up
TACC3	0.00151823	2.19801	up	YES-Up		YES-Up
ASPM	5.20383e-05	2.21555	up			YES-Up
PRC1	3.83095e-05	2.21794	up
IGLL5	4.01615e-05	2.22165	up	YES-Up	YES-Up	YES-Up
ROBO1	0.00152692	2.22935	up		YES-Up
IFI44	0.00647425	2.2318	up	YES-Up		YES-Up
DEPDC1	0.000149039	2.2323	up
ANLN	0.000605977	2.23784	up	YES-Up		YES-Up
IFI44L	0.00295787	2.23786	up		YES-Up
ETV7	0.000261401	2.27073	up	YES-Up		YES-Up
PSMB9	1.15543e-05	2.28974	up	YES-Up	YES-Up	YES-Up
SLC7A11	7.78934e-05	2.30601	up	YES-Up	YES-Up	YES-Up
PARP9	7.22757e-08	2.31272	up	YES-Up	YES-Up	YES-Up
IRF9	2.33278e-06	2.35419	up	YES-Up		YES-Up
LAX1	0.00011602	2.35681	up	YES-Up	YES-Up	YES-Up
MICB	0.0003386	2.36042	up
EHF	0.000244498	2.36272	up
SP140	0.00061471	2.37459	up	YES-Up		YES-Up
HSPA14	0.00278883	2.38602	up
OAS2	0.00055573	2.38642	up	YES-Up	YES-Up	YES-Up
TPX2	7.22757e-08	2.39423	up	YES-Up		YES-Up
KIF4A	0.000116229	2.40013	up			YES-Up
POLQ	0.000467481	2.41012	up
TIGIT	0.000772056	2.41109	up	YES-Up		YES-Up
SNX10	0.00012063	2.41278	up		YES-Up
CEP128	0.000145339	2.41548	up	YES-Up		YES-Up
TRIM31	0.00590306	2.42475	up	YES-Up		YES-Up
CENPE	1.68988e-05	2.4355	up	YES-Up		YES-Up
CDCA2	0.000152353	2.44097	up	YES-Up		YES-Up
TNIP3	0.00353077	2.44243	up	YES-Up	YES-Up	YES-Up
ITGA4	0.0012603	2.47213	up
JAK2	5.30249e-09	2.47616	up	YES-Up	YES-Up	YES-Up
HIST1H1C	0.00181221	2.48019	up
BUB1	1.68988e-05	2.51584	up	YES-Up		YES-Up
BTN3A1	4.51814e-06	2.52041	up
FRMD3	8.0854e-05	2.53391	up
BIRC3	4.9487e-10	2.55872	up	YES-Up		YES-Up
IL1RN	0.00293015	2.56818	up	YES-Up	YES-Up	YES-Up
ALDH1L2	5.97315e-05	2.58559	up		YES-Up
TRAF1	0.00165535	2.60567	up
NPIPB5	0.00243791	2.64421	up
DOCK10	0.00190644	2.69153	up
CD24	0.000434075	2.71541	up	YES-Up	YES-Up	YES-Up
IKZF2	1.29602e-05	2.71764	up	YES-Up		YES-Up
DAPP1	8.06937e-05	2.73546	up	YES-Up	YES-Up	YES-Up
LIX1	0.00942064	2.74727	up
SAMD9L	3.1604e-07	2.79133	up	YES-Up	YES-Up	YES-Up
CPNE5	0.000255865	2.80303	up	YES-Up		YES-Up
DLGAP5	0.000178061	2.89751	up	YES-Up		YES-Up
NLRC5	0.00021398	2.90404	up	YES-Up	YES-Up	YES-Up
PBK	0.00125098	2.90762	up	YES-Up		YES-Up
HYOU1	0.000360692	2.96148	up	YES-Up		YES-Up
CLDN2	0.00416276	3.07588	up
LAP3	1.1866e-07	3.17283	up		YES-Up
REG4	3.91722e-05	3.18319	up	YES-Up		YES-Up
LMNB1	1.4594e-05	3.20257	up
XRCC4	9.95688e-05	3.20495	up	YES-Up		YES-Up
ASPHD2	4.92686e-07	3.22951	up	YES-Up	YES-Up	YES-Up
FCRL5	4.03352e-07	3.38453	up	YES-Up		YES-Up
STAT1	2.91011e-10	3.38742	up	YES-Up	YES-Up	YES-Up
HMMR	1.15543e-05	3.61025	up	YES-Up		YES-Up
CEP55	2.27834e-07	3.64348	up	YES-Up		YES-Up
ENAM	6.81057e-05	3.75974	up		YES-Up
E2F7	0.00423205	3.99329	up	YES-Up		YES-Up
GBP5	9.40663e-08	4.06537	up	YES-Up	YES-Up	YES-Up
GBP1	3.20115e-09	4.64642	up	YES-Up	YES-Up	YES-Up
UBD	0.00188232	5.12949	up	YES-Up	YES-Up	YES-Up
BTN3A3	0.00115701	5.16077	up			YES-Up
MMP12	0.000710176	7.26455	up	YES-Up	YES-Up	YES-Up
SLC22A1	0.00848695	8.06475	up
RGPD1	0.00876198	8.52585	up
GRIN2B	0.00178317	10.272	up
CBX2	0.00671937	10.9954	up
CTLA4	0.00401597	12.4938	up	YES-Up	YES-Up	YES-Up
RBM44	0.00404773	12.6747	up
FAM3D	0.0089035	13.5042	up
TREM1	0.0063682	15.0227	up		YES-Up
C4A	0.000838652	15.0593	up		YES-Up
HIST1H1D	0.0010996	17.0747	up
DUOXA2	0.00651771	21.2366	up		YES-Up
SYNJ2BP-COX16	0.00464743	25.2552	up
IFNG	0.000109136	32.052	up	YES-Up	YES-Up	YES-Up
CXCL11	0.000116293	32.7561	up	YES-Up	YES-Up	YES-Up
LPL	2.39417e-08	81.1972	up	YES-Up	YES-Up	YES-Up

## Sheet: 354of878_Down-reg func enrich
1A.1 Functional annotation enrichement of the 354 core celiac down-regulated genes
GO: Molecular Function
	ID	Name	Source	pValue	FDR B&H	Genes from Input	Genes in Annotation
1	GO:0016614	oxidoreductase activity, acting on CH-OH group of donors		1.941e-09	2.098e-06	17	146
2	GO:0016616	oxidoreductase activity, acting on the CH-OH group of donors, NAD or NADP as acceptor		6.58e-09	3.556e-06	15	120
3	GO:0016491	oxidoreductase activity		6.626e-08	2.388e-05	37	749
4	GO:0050662	coenzyme binding		1.196e-07	3.232e-05	17	192
5	GO:0015370	solute:sodium symporter activity		2.557e-07	4.229e-05	9	49
6	GO:0048037	cofactor binding		2.668e-07	4.229e-05	20	277
7	GO:0015294	solute:cation symporter activity		2.738e-07	4.229e-05	12	98
8	GO:0031406	carboxylic acid binding		6.117e-07	8.265e-05	18	240
9	GO:0043177	organic acid binding		7.333e-07	8.808e-05	18	243
10	GO:0019842	vitamin binding		8.802e-07	9.515e-05	11	90
11	GO:0008289	lipid binding		1.041e-06	0.0001023	33	701
12	GO:0005215	transporter activity		1.549e-06	0.0001395	49	1294
13	GO:0015293	symporter activity		2.767e-06	0.0002301	13	143
14	GO:0043178	alcohol binding		7.718e-06	0.0005959	11	112
15	GO:0015291	secondary active transmembrane transporter activity		9.419e-06	0.0006788	16	236
16	GO:0022857	transmembrane transporter activity		1.41e-05	0.0009524	39	1014
17	GO:0033293	monocarboxylic acid binding		1.57e-05	0.0009981	9	79
18	GO:0015144	carbohydrate transmembrane transporter activity		1.788e-05	0.001074	7	45
19	GO:0005504	fatty acid binding		2.401e-05	0.001366	7	47
20	GO:0015145	monosaccharide transmembrane transporter activity		3.44e-05	0.001859	5	21
21	GO:0015081	sodium ion transmembrane transporter activity		4.82e-05	0.002481	11	136
22	GO:0046873	metal ion transmembrane transporter activity		5.251e-05	0.002535	21	426
23	GO:0022804	active transmembrane transporter activity		5.393e-05	0.002535	19	363
24	GO:0005501	retinoid binding		6.613e-05	0.002979	6	38
25	GO:0019841	retinol binding		7.357e-05	0.003181	4	13
GO: Biological Process
	ID	Name	Source	pValue	FDR B&H	Genes from Input	Genes in Annotation
1	GO:0007586	digestion		2.253e-17	4.416e-14	27	176
2	GO:0032787	monocarboxylic acid metabolic process		2.569e-17	4.416e-14	48	617
3	GO:0019752	carboxylic acid metabolic process		2.941e-17	4.416e-14	62	1003
4	GO:0006082	organic acid metabolic process		6.194e-16	6.974e-13	64	1131
5	GO:0043436	oxoacid metabolic process		1.123e-15	1.012e-12	63	1114
6	GO:0006631	fatty acid metabolic process		2.629e-14	1.974e-11	34	379
7	GO:0044255	cellular lipid metabolic process		8.996e-14	5.788e-11	58	1064
8	GO:0055114	oxidation-reduction process		9.099e-13	5.123e-10	54	996
9	GO:0006629	lipid metabolic process		1.691e-12	8.463e-10	65	1377
10	GO:0006639	acylglycerol metabolic process		2.494e-12	1.079e-09	19	128
11	GO:0016042	lipid catabolic process		2.716e-12	1.079e-09	28	303
12	GO:0006638	neutral lipid metabolic process		2.876e-12	1.079e-09	19	129
13	GO:0006641	triglyceride metabolic process		3.764e-12	1.304e-09	18	115
14	GO:0044242	cellular lipid catabolic process		1.747e-11	5.621e-09	22	198
15	GO:0042493	response to drug		9.816e-11	2.947e-08	33	481
16	GO:0006720	isoprenoid metabolic process		4.557e-10	1.283e-07	17	134
17	GO:0090208	positive regulation of triglyceride metabolic process		7.888e-10	2.09e-07	9	27
18	GO:0050892	intestinal absorption		1.212e-09	3.034e-07	10	38
19	GO:0006721	terpenoid metabolic process		2.008e-09	4.76e-07	15	111
20	GO:0015711	organic anion transport		2.658e-09	5.986e-07	30	462
21	GO:0019395	fatty acid oxidation		3.813e-09	8.178e-07	14	99
22	GO:0090207	regulation of triglyceride metabolic process		4.53e-09	9.275e-07	10	43
23	GO:0034440	lipid oxidation		4.979e-09	9.467e-07	14	101
24	GO:0006811	ion transport		5.044e-09	9.467e-07	64	1627
25	GO:0044282	small molecule catabolic process		6.336e-09	1.119e-06	26	370
GO: Cellular Component
	ID	Name	Source	pValue	FDR B&H	Genes from Input	Genes in Annotation
1	GO:0005903	brush border		1.066e-18	4.776e-16	25	129
2	GO:0016324	apical plasma membrane		1.003e-16	2.247e-14	35	335
3	GO:0045177	apical part of cell		1.755e-16	2.282e-14	39	428
4	GO:0098862	cluster of actin-based cell projections		2.037e-16	2.282e-14	26	175
5	GO:0031526	brush border membrane		3.717e-14	3.33e-12	16	65
6	GO:0098590	plasma membrane region		4.631e-13	3.458e-11	56	1041
7	GO:0098589	membrane region		1.155e-10	7.218e-09	58	1267
8	GO:0031253	cell projection membrane		1.289e-10	7.218e-09	27	332
9	GO:0031226	intrinsic component of plasma membrane		3.824e-08	1.904e-06	64	1714
10	GO:0005887	integral component of plasma membrane		1.236e-07	5.537e-06	61	1651
11	GO:0031528	microvillus membrane		3.33e-05	0.001356	5	21
12	GO:0005902	microvillus		3.91e-05	0.00146	9	89
13	GO:0005783	endoplasmic reticulum		6.293e-05	0.002169	54	1706
14	GO:0042627	chylomicron		7.165e-05	0.002293	4	13
15	GO:0005739	mitochondrion		8.596e-05	0.002567	55	1769
16	GO:0044463	cell projection part		0.0003093	0.008428	38	1139
17	GO:0005773	vacuole		0.0003198	0.008428	40	1223
18	GO:0034385	triglyceride-rich plasma lipoprotein particle		0.0004383	0.01033	4	20
19	GO:0034361	very-low-density lipoprotein particle		0.0004383	0.01033	4	20
20	GO:1990777	lipoprotein particle		0.0008077	0.01723	5	40
21	GO:0034358	plasma lipoprotein particle		0.0008077	0.01723	5	40
22	GO:0032994	protein-lipid complex		0.001013	0.02063	5	42
23	GO:0005615	extracellular space		0.001384	0.02695	43	1449
24	GO:0031256	leading edge membrane		0.001915	0.03568	9	150
25	GO:0034363	intermediate-density lipoprotein particle		0.001991	0.03568	2	4
Mouse Phenotype
	ID	Name	Source	pValue	FDR B&H	Genes from Input	Genes in Annotation
1	MP:0002118	abnormal lipid homeostasis		8.359e-07	0.002752	52	1168
2	MP:0003058	increased insulin secretion		1.758e-06	0.002894	9	51
3	MP:0001547	abnormal lipid level		6.126e-06	0.005284	48	1113
4	MP:0006319	abnormal epididymal fat pad morphology		8.025e-06	0.005284	12	112
5	MP:0001664	abnormal digestion		8.025e-06	0.005284	12	112
6	MP:0005334	abnormal fat pad morphology		1.073e-05	0.005889	20	294
7	MP:0000598	abnormal liver morphology		3.239e-05	0.01523	45	1082
8	MP:0010028	aciduria		3.799e-05	0.01563	7	42
9	MP:0005370	liver/biliary system phenotype		4.768e-05	0.01744	51	1307
10	MP:0002138	abnormal hepatobiliary system morphology		6.077e-05	0.02	47	1179
11	MP:0002628	hepatic steatosis		7.941e-05	0.02377	16	234
12	MP:0001666	abnormal intestinal absorption		9.007e-05	0.02439	8	64
13	MP:0003947	abnormal cholesterol level		0.0001115	0.02439	28	580
14	MP:0005278	abnormal cholesterol homeostasis		0.0001328	0.02439	28	586
15	MP:0000010	abnormal abdominal fat pad morphology		0.0001362	0.02439	16	245
16	MP:0005318	decreased triglyceride level		0.0001406	0.02439	18	298
17	MP:0005367	renal/urinary system phenotype		0.0001433	0.02439	47	1221
18	MP:0003949	abnormal circulating lipid level		0.0001537	0.02439	37	881
19	MP:0011233	abnormal vitamin A metabolism		0.0001556	0.02439	4	13
20	MP:0013244	abnormal vitamin metabolism		0.0001556	0.02439	4	13
21	MP:0013274	abnormal vitamin or vitamin cofactor metabolism		0.0001556	0.02439	4	13
22	MP:0012224	abnormal sterol level		0.0001817	0.0272	28	597
23	MP:0005332	abnormal amino acid level		0.0002209	0.03162	18	309
24	MP:0005418	abnormal circulating hormone level		0.0002816	0.03863	37	908
25	MP:0003953	abnormal hormone level		0.0003216	0.04235	40	1017
Domain
	ID	Name	Source	pValue	FDR B&H	Genes from Input	Genes in Annotation
1	3.40.50.720	-	Gene3D	6.15e-07	0.0007433	15	169
2	IPR016040	NAD(P)-bd dom	InterPro	8.296e-07	0.0007433	15	173
3	3.40.47.10	-	Gene3D	2.224e-05	0.007971	4	10
4	IPR018064	Metalthion vert metal BS	InterPro	2.224e-05	0.007971	4	10
5	IPR016039	Thiolase-like	InterPro	2.224e-05	0.007971	4	10
6	IPR017854	Metalthion dom	InterPro	5.09e-05	0.009025	4	12
7	4.10.10.10	-	Gene3D	5.09e-05	0.009025	4	12
8	IPR023587	Metalthion dom vert	InterPro	5.09e-05	0.009025	4	12
9	IPR020615	Thiolase acyl enz int AS	InterPro	6.128e-05	0.009025	3	5
10	IPR001728	ThyrH rcpt	InterPro	6.128e-05	0.009025	3	5
11	IPR020610	Thiolase AS	InterPro	6.128e-05	0.009025	3	5
12	PS00203	METALLOTHIONEIN VRT	PROSITE	7.245e-05	0.009025	4	13
13	IPR000006	Metalthion vert	InterPro	9.996e-05	0.009025	4	14
14	IPR003019	Metalthion	InterPro	9.996e-05	0.009025	4	14
15	PF00131	Metallothio	Pfam	9.996e-05	0.009025	4	14
16	IPR020613	Thiolase CS	InterPro	0.0001209	0.009025	3	6
17	PF02803	Thiolase C	Pfam	0.0001209	0.009025	3	6
18	IPR020616	Thiolase N	InterPro	0.0001209	0.009025	3	6
19	IPR020617	Thiolase C	InterPro	0.0001209	0.009025	3	6
20	IPR002155	Thiolase	InterPro	0.0001209	0.009025	3	6
21	PS00099	THIOLASE 3	PROSITE	0.0001209	0.009025	3	6
22	PS00737	THIOLASE 2	PROSITE	0.0001209	0.009025	3	6
23	PF00108	Thiolase N	Pfam	0.0001209	0.009025	3	6
24	PS00098	THIOLASE 1	PROSITE	0.0001209	0.009025	3	6
25	IPR020843	PKS ER	InterPro	0.0001765	0.01171	4	16
Pathway
	ID	Name	Source	pValue	FDR B&H	Genes from Input	Genes in Annotation
1	212237	Mineral absorption	BioSystems: KEGG	1.374e-12	1.802e-09	14	51
2	199556	Vitamin digestion and absorption	BioSystems: KEGG	6.544e-10	4.293e-07	9	24
3	83042	PPAR signaling pathway	BioSystems: KEGG	2.523e-09	1.103e-06	13	72
4	83031	Metabolism of xenobiotics by cytochrome P450	BioSystems: KEGG	3.587e-09	1.103e-06	13	74
5	1270001	Metabolism of lipids and lipoproteins	BioSystems: REACTOME	4.911e-09	1.103e-06	44	816
6	1270144	Metabolism of vitamins and cofactors	BioSystems: REACTOME	5.046e-09	1.103e-06	19	177
7	MAP00071 Fatty acid metabolism	MAP00071 Fatty acid metabolism	GenMAPP	2.792e-08	5.233e-06	10	46
8	83020	Retinol metabolism	BioSystems: KEGG	8.808e-08	1.445e-05	11	65
9	194385	Fat digestion and absorption	BioSystems: KEGG	1.285e-07	1.874e-05	9	41
10	83032	Drug metabolism - cytochrome P450	BioSystems: KEGG	1.942e-07	2.548e-05	11	70
11	1270189	Biological oxidations	BioSystems: REACTOME	3.225e-07	3.742e-05	19	229
12	1270010	Fatty acid, triacylglycerol, and ketone body metabolism	BioSystems: REACTOME	3.423e-07	3.742e-05	20	253
13	1269900	Scavenging by Class B Receptors	BioSystems: REACTOME	9.145e-07	9.229e-05	4	5
14	673221	Chemical carcinogenesis	BioSystems: KEGG	1.007e-06	9.438e-05	11	82
15	82935	Fatty acid degradation	BioSystems: KEGG	3.003e-06	0.0002462	8	44
16	1269624	Retinoid metabolism and transport	BioSystems: REACTOME	3.003e-06	0.0002462	8	44
17	132956	Metabolic pathways	BioSystems: KEGG	3.358e-06	0.0002592	51	1272
18	SMP00051	Fatty acid Metabolism	SMPDB	4.289e-06	0.0002962	5	13
19	PW:0000482	lipoprotein metabolic	Pathway Ontology	4.289e-06	0.0002962	5	13
20	PW:0000484	altered lipoprotein metabolic	Pathway Ontology	6.192e-06	0.0004062	4	7
21	1339147	Metabolism of fat-soluble vitamins	BioSystems: REACTOME	1.277e-05	0.0007976	8	53
22	172847	Protein digestion and absorption	BioSystems: KEGG	1.749e-05	0.001043	10	90
23	1270190	Phase 1 - Functionalization of compounds	BioSystems: REACTOME	1.996e-05	0.001139	11	111
24	1269958	Digestion of dietary carbohydrate	BioSystems: REACTOME	2.156e-05	0.001179	4	9
25	1269903	Transmembrane transport of small molecules	BioSystems: REACTOME	3.472e-05	0.001822	31	680
Pubmed
	ID	Name	Source	pValue	FDR B&H	Genes from Input	Genes in Annotation
1	23376485	Proteomic analysis of podocyte exosome-enriched fraction from normal human urine.	Pubmed	2.824e-42	1.147e-37	93	1746
2	19056867	Large-scale proteomics and phosphoproteomics of urinary exosomes.	Pubmed	5.248e-31	1.066e-26	62	1017
3	23676500	Endothelin-2 deficiency causes growth retardation, hypothermia, and emphysema in mice.	Pubmed	2.429e-21	3.289e-17	15	36
4	23533145	In-depth proteomic analyses of exosomes isolated from expressed prostatic secretions in urine.	Pubmed	8.187e-21	8.316e-17	51	1068
5	18660489	Multiple genetic variants along candidate pathways influence plasma high-density lipoprotein cholesterol concentrations.	Pubmed	4.334e-19	3.521e-15	26	250
6	20602615	Physiogenomic analysis of statin-treated patients: domain-specific counter effects within the ACACB gene on low-density lipoprotein cholesterol?	Pubmed	4.188e-16	2.836e-12	21	192
7	21386911	Identification of anchor genes during kidney development defines ontological relationships, molecular subcompartments and regulatory pathways.	Pubmed	1.402e-15	8.138e-12	20	179
8	19343046	Association study between single-nucleotide polymorphisms in 199 drug-related genes and commonly measured quantitative traits of 752 healthy Japanese subjects.	Pubmed	7.471e-14	3.794e-10	19	193
9	21491542	Expression of metanephric nephron-patterning genes in differentiating mesonephric tubules.	Pubmed	1.074e-12	4.847e-09	12	63
10	20679960	Pharmacogenetic analysis of lipid responses to rosuvastatin in Chinese patients.	Pubmed	4.416e-11	1.794e-07	11	66
11	16335952	Human plasma N-glycoproteome analysis by immunoaffinity subtraction, hydrazide chemistry, and mass spectrometry.	Pubmed	1.051e-10	3.882e-07	18	257
12	19689828	Nutrigenetics: links between genetic background and response to Mediterranean-type diets.	Pubmed	3.699e-10	1.252e-06	6	11
13	16498401	In vivo role of the HNF4alpha AF-1 activation domain revealed by exon swapping.	Pubmed	4.77e-10	1.445e-06	9	45
14	20031551	Pharmacogenetic predictors of statin-mediated low-density lipoprotein cholesterol reduction and dose response.	Pubmed	4.98e-10	1.445e-06	8	31
15	12975309	The secreted protein discovery initiative (SPDI), a large-scale effort to identify novel human secreted and transmembrane proteins: a bioinformatics assessment.	Pubmed	4.092e-09	1.108e-05	32	987
16	12732844	A study to survey susceptible genetic factors responsible for troglitazone-associated hepatotoxicity in Japanese patients with type 2 diabetes mellitus.	Pubmed	4.497e-09	1.142e-05	8	40
17	19878569	Candidate genetic analysis of plasma high-density lipoprotein-cholesterol and severity of coronary atherosclerosis.	Pubmed	5.54e-09	1.324e-05	8	41
18	15604093	Automated yeast two-hybrid screening for nuclear receptor-interacting proteins.	Pubmed	8.376e-09	1.839e-05	12	133
19	17457002	Apolipoprotein A-I/C-III/A-IV SstI and apolipoprotein B XbaI polymorphisms do not affect early functional and structural changes in atherosclerosis: the Cardiovascular Risk in Young Finns study.	Pubmed	9.052e-09	1.839e-05	4	4
20	15823278	Apolipoprotein A-I/C-III/A-IV SstI and apolipoprotein B XbaI polymorphisms and their association with carotid artery intima-media thickness in the Finnish population. The Cardiovascular Risk in Young Finns Study.	Pubmed	9.052e-09	1.839e-05	4	4
21	19956635	Fulfilling the promise of personalized medicine? Systematic review and field synopsis of pharmacogenetic studies.	Pubmed	9.844e-09	1.904e-05	11	108
22	18996102	Physiogenomic comparison of edema and BMI in patients receiving rosiglitazone or pioglitazone.	Pubmed	2.29e-08	4.228e-05	11	117
23	14651853	Integrated analysis of protein composition, tissue diversity, and gene regulation in mouse mitochondria.	Pubmed	2.443e-08	4.316e-05	21	494
24	24929016	GATA4 and GATA6 regulate intestinal epithelial cytodifferentiation during development.	Pubmed	4.26e-08	7.212e-05	7	35
25	19948975	Integrative predictive model of coronary artery calcification in atherosclerosis.	Pubmed	7.052e-08	0.0001146	14	229
Interaction
	ID	Name	Source	pValue	FDR B&H	Genes from Input	Genes in Annotation
1	int:CYP3A4	CYP3A4 interactions		7.167e-06	0.03677	5	16
2	int:LRAT	LRAT interactions		2.357e-05	0.04031	3	4
3	int:ST6GALNAC5	ST6GALNAC5 interactions		2.357e-05	0.04031	3	4
Transcription Factor Binding Site
	ID	Name	Source	pValue	FDR B&H	Genes from Input	Genes in Annotation
1	V$HNF4 01	V$HNF4 01		4.916e-07	0.0002728	18	213
2	V$HNF4ALPHA Q6	V$HNF4ALPHA Q6		6.531e-05	0.01798	15	222
3	V$HNF4 01 B	V$HNF4 01 B		9.72e-05	0.01798	14	204
4	V$HNF1 C	V$HNF1 C		0.0001975	0.02741	13	192
Gene Family
	ID	Name	Source	pValue	FDR B&H	Genes from Input	Genes in Annotation
1	752	Solute carriers	genenames.org	9.441e-12	1.426e-09	26	395
2	638	Metallothioneins	genenames.org	8.88e-05	0.005073	4	19
3	736	Immunoglobulin like domain containing|Semaphorins	genenames.org	0.0001099	0.005073	4	20
4	405	Apolipoproteins	genenames.org	0.0001344	0.005073	4	21
5	743	Short chain dehydrogenase/reductase superfamily	genenames.org	0.000438	0.01323	6	76
6	471	CD molecules|Tumor necrosis factor superfamily	genenames.org	0.0006085	0.01531	14	394
7	1282	Membrane associated progesterone receptor family	genenames.org	0.0009716	0.01744	2	4
8	550	Fatty acid binding protein family	genenames.org	0.001039	0.01744	3	16
9	555	Receptor Tyrosine Kinases|Fibronectin type III domain containing|V-set domain containing|Immunoglobulin like domain containing	genenames.org	0.00111	0.01744	8	160
10	593	Fibronectin type III domain containing|I-set domain containing|Immunoglobulin like domain containing	genenames.org	0.001155	0.01744	8	161
11	733	Secreted frizzled-related proteins	genenames.org	0.001606	0.0202	2	5
12	811	ATP binding cassette subfamily G	genenames.org	0.001606	0.0202	2	5
13	894	Astacins	genenames.org	0.002388	0.02774	2	6
14	71	Nuclear hormone receptors	genenames.org	0.003591	0.03873	4	49
15	397	Alcohol dehydrogenases	genenames.org	0.004382	0.04412	2	8
16	590	Receptor Tyrosine Kinases|CD molecules|V-set domain containing|I-set domain containing|Immunoglobulin like domain containing	genenames.org	0.005211	0.04918	7	163
Coexpression
	ID	Name	Source	pValue	FDR B&H	Genes from Input	Genes in Annotation
1	M13283	Liver selective genes	MSigDB C2: CGP Curated Gene Sets (v6.0)	5.693e-24	5.242e-20	35	244
2	19306436-TableS2b	Human Stomach Zhao09 168genes	GeneSigDB	2.09e-23	9.625e-20	29	155
3	M1475	Genes down-regulated in kidney biopsies from patients with acute transplant rejection compared to the biopsies from patients with well functioning kidneys more than 1-year post transplant.	MSigDB C2: CGP Curated Gene Sets (v6.0)	5.422e-23	1.664e-19	48	546
4	M14791	Genes down-regulated in colorectal adenoma compared to normal mucosa samples.	MSigDB C2: CGP Curated Gene Sets (v6.0)	2.197e-22	5.059e-19	36	291
5	M15472	Down-regulated genes distinguishing between early gastric cancer (EGC) and normal tissue samples.	MSigDB C2: CGP Curated Gene Sets (v6.0)	4.982e-19	7.647e-16	36	366
6	M1432	Top genes down-regulated at day 5 of Cre-Lox induced APC [GeneID=324] knockout in the intestine.	MSigDB C2: CGP Curated Gene Sets (v6.0)	4.982e-19	7.647e-16	36	366
7	M2342	Genes up-regulated in intestinal crypt cells upon deletion of CTNNB1 [GeneID=1499].	MSigDB C2: CGP Curated Gene Sets (v6.0)	6.051e-19	7.961e-16	48	682
8	18318837-TableS1	Human MesenchymalStemCells Yamamoto08 1252genes	GeneSigDB	1.823e-18	2.098e-15	53	853
9	15208663-SuppTable1b	Human Colon Kim04 235genes	GeneSigDB	5.513e-18	5.641e-15	24	149
10	M1286	Genes from 'subtype S3' signature of hepatocellular carcinoma (HCC): hepatocyte differentiation.	MSigDB C2: CGP Curated Gene Sets (v6.0)	1.104e-17	1.016e-14	30	266
11	M7577	Genes down-regulated in hepatocellular carcinoma (HCC) compared to normal liver samples.	MSigDB C2: CGP Curated Gene Sets (v6.0)	1.906e-17	1.596e-14	41	540
12	M5934	Genes encoding proteins involved in processing of drugs and other xenobiotics.	MSigDB H: Hallmark Gene Sets (v6.0)	4.57e-13	3.507e-10	22	200
13	17297478-SuppTable5	Human Intestine Vecchi07 1024genes	GeneSigDB	1.115e-12	7.899e-10	42	781
14	20937356-TableS1	Rat Hypothalamic Mansuy10 1270genes	GeneSigDB	1.582e-12	1.04e-09	45	894
15	M5935	Genes encoding proteins involved in metabolism of fatty acids.	MSigDB H: Hallmark Gene Sets (v6.0)	3.763e-12	2.31e-09	19	158
16	14767473-SuppTable2	Human Pancreas Nakamura04 346genes	GeneSigDB	2.485e-11	1.43e-08	24	294
17	M13014	Genes down-regulated in liver tumor compared to the normal adjacent tissue.	MSigDB C2: CGP Curated Gene Sets (v6.0)	3.722e-11	2.016e-08	23	274
18	11493696-TableS3	Human Kidney Takahashi01 77genes	GeneSigDB	7.04e-11	3.602e-08	12	59
19	18277965-TableS1b	Human Liver Skawran08 551genes	GeneSigDB	8.477e-11	4.109e-08	28	425
20	M4391	Genes up-regulated in the HMEC cells (primary mammary epithelium) upon expression of TP53 [GeneID=7157] off adenoviral vector.	MSigDB C2: CGP Curated Gene Sets (v6.0)	1.118e-10	5.148e-08	49	1172
21	M4960	Genes down-regulated in basal subtype of breast cancer samles.	MSigDB C2: CGP Curated Gene Sets (v6.0)	1.851e-10	8.118e-08	36	701
22	M16932	Top 200 marker genes down-regulated in the 'proliferation' subclass of hepatocellular carcinoma (HCC); characterized by increased proliferation, high levels of serum AFP [GeneID=174], and chromosomal instability.	MSigDB C2: CGP Curated Gene Sets (v6.0)	2.811e-10	1.176e-07	18	179
23	15845616-SuppTable3	Mouse Uterine Jeong05 634genes	GeneSigDB	3.287e-10	1.316e-07	29	482
24	15793299-TableC	Mouse Breast Astolfi05 1104genes TumorGenes	GeneSigDB	4.839e-10	1.857e-07	40	872
25	20220088-SuppTable1	Human Immune Allen10 2900genes	GeneSigDB	7.522e-10	2.771e-07	62	1798
Coexpression Atlas
	ID	Name	Source	pValue	FDR B&H	Genes from Input	Genes in Annotation
1	gudmap developingKidney e15.5 early proxim tubul 1000	DevelopingKidney e15.5 early proxim tubul emap-28005 top-relative-expression-ranked 1000	Gudmap Mouse MOE430.2	8.238e-41	3.625e-37	76	785
2	PCBC ratio MESO-15 vs MESO-5 cfr-2X-p05	Mesoderm Day 15 vs Mesoderm Day 5-Confounder removed-fold2.0 adjp0.05	PCBC_AltAnalyze	2.108e-37	4.637e-34	83	1071
3	PCBC ratio MESO-15 blastocyst vs MESO-15 amniotic fluid MSC cfr-2X-p05	MESO-15 blastocyst vs MESO-15 amniotic fluid MSC-Confounder removed-fold2.0 adjp0.05	PCBC_AltAnalyze	4.716e-36	6.916e-33	70	761
4	gudmap kidney adult JuxtaGlom Ren1 1000	kidney adult JuxtaGlom Ren1 top-relative-expression-ranked 1000	Gudmap Mouse MOE430.2	1.257e-34	1.383e-31	70	801
5	gudmap kidney adult RenalCortexMixed Std 1000	kidney adult RenalCortexMixed Std top-relative-expression-ranked 1000	Gudmap Mouse MOE430.2	2.32e-34	2.042e-31	72	862
6	gudmap developingKidney e15.5 early proxim tubul 500	DevelopingKidney e15.5 early proxim tubul emap-28005 top-relative-expression-ranked 500	Gudmap Mouse MOE430.2	2.048e-33	1.502e-30	51	393
7	gudmap kidney single cell adult RenalCortexMixed Scamp k1 1000	kidney single cell adult RenalCortexMixed StemCellamp k-means-cluster#1 top-relative-expression-ranked 1000	Gudmap Mouse MOE430.2	9.872e-33	5.972e-30	69	831
8	gudmap kidney single cell adult RenalCortexMixed Scamp 1000	kidney single cell adult RenalCortexMixed StemCellamp top-relative-expression-ranked 1000	Gudmap Mouse MOE430.2	1.086e-32	5.972e-30	71	887
9	gudmap kidney adult RenalCortexMixed Std 500	kidney adult RenalCortexMixed Std top-relative-expression-ranked 500	Gudmap Mouse MOE430.2	1.09e-29	5.327e-27	49	425
10	gudmap kidney single cell adult RenalCortexMixed Scamp k4 500	kidney single cell adult RenalCortexMixed StemCellamp k-means-cluster#4 top-relative-expression-ranked 500	Gudmap Mouse MOE430.2	3.295e-29	1.45e-26	47	393
11	gudmap kidney adult JuxtaGlom Ren1 Captopr k2 1000	kidney adult JuxtaGlom Ren1 Captopr k-means-cluster#2 top-relative-expression-ranked 1000	Gudmap Mouse MOE430.2	6.573e-28	2.629e-25	48	442
12	PCBC ratio MESO-15 vs SC cfr-2X-p05	Mesoderm Day 15 vs Pluripotent Stem Cells-Confounder removed-fold2.0 adjp0.05	PCBC_AltAnalyze	2.4e-26	8.798e-24	87	1679
13	gudmap kidney adult JuxtaGlom Ren1 Captopr 1000	kidney adult JuxtaGlom Ren1 Captopr top-relative-expression-ranked 1000	Gudmap Mouse MOE430.2	8.202e-26	2.776e-23	59	780
14	gudmap developingKidney e15.5 Proximal Tubules 500	DevelopingKidney e15.5 Proximal Tubules emap-28005 top-relative-expression-ranked 500	Gudmap Mouse MOE430.2	2.265e-25	7.12e-23	43	389
15	gudmap developingKidney e15.5 Proximal Tubules 1000	DevelopingKidney e15.5 Proximal Tubules emap-28005 top-relative-expression-ranked 1000	Gudmap Mouse MOE430.2	8.778e-25	2.575e-22	57	759
16	gudmap kidney single cell adult RenalCortexMixed Scamp 200	kidney single cell adult RenalCortexMixed StemCellamp top-relative-expression-ranked 200	Gudmap Mouse MOE430.2	1.902e-24	5.231e-22	30	164
17	gudmap kidney single cell adult RenalCortexMixed Scamp k3 200	kidney single cell adult RenalCortexMixed StemCellamp k-means-cluster#3 top-relative-expression-ranked 200	Gudmap Mouse MOE430.2	2.173e-24	5.625e-22	29	150
18	MouseAtlasFACS Mouse Multiple tissue Adult epithelial Subtype kidney tubule cell	MouseAtlasFACS Mouse Multiple tissue Adult epithelial Subtype kidney tubule cell	MouseAtlasFACS	1.643e-21	4.016e-19	31	223
19	gudmap kidney adult JuxtaGlom Ren1 k4 1000	kidney adult JuxtaGlom Ren1 k-means-cluster#4 top-relative-expression-ranked 1000	Gudmap Mouse MOE430.2	2.418e-21	5.599e-19	35	305
20	gudmap developingKidney e14.5 whole kidney - wildtype 1000 k5	DevelopingKidney e14.5 whole kidney - wildtype emap-6674 k-means-cluster#5 top-relative-expression-ranked 1000	Gudmap Mouse MOE430.2	3.396e-21	7.471e-19	33	267
21	gudmap kidney adult JuxtaGlom Ren1 500	kidney adult JuxtaGlom Ren1 top-relative-expression-ranked 500	Gudmap Mouse MOE430.2	4.629e-21	9.699e-19	39	401
22	gudmap developingKidney e15.5 early proxim tubul 200	DevelopingKidney e15.5 early proxim tubul emap-28005 top-relative-expression-ranked 200	Gudmap Mouse MOE430.2	1.229e-20	2.459e-18	26	151
23	gudmap kidney adult CortVasc Tie2 k1 1000	kidney adult CortVasc Tie2 k-means-cluster#1 top-relative-expression-ranked 1000	Gudmap Mouse MOE430.2	6.578e-20	1.258e-17	34	315
24	gudmap developingKidney e15.5 Proximal Tubules 200	DevelopingKidney e15.5 Proximal Tubules emap-28005 top-relative-expression-ranked 200	Gudmap Mouse MOE430.2	1.329e-19	2.437e-17	25	149
25	PCBC ratio MESO-30 vs SC cfr-2X-p05	Mesoderm Day 30 vs Pluripotent Stem Cells-Confounder removed-fold2.0 adjp0.05	PCBC_AltAnalyze	1.607e-18	2.828e-16	74	1659
Drug
	ID	Name	Source	pValue	FDR B&H	Genes from Input	Genes in Annotation
1	ctd:C089730	rosiglitazone	CTD	3.739e-31	1.182e-26	94	1570
2	ctd:C016104	sodium bichromate	CTD	1.572e-30	2.485e-26	95	1633
3	ctd:C074702	chromium hexavalent ion	CTD	3.581e-27	3.774e-23	87	1526
4	ctd:C057693	troglitazone	CTD	2.849e-24	2.252e-20	77	1333
5	ctd:C501413	tesaglitazar	CTD	1.704e-21	1.078e-17	45	504
6	ctd:C500085	muraglitazar	CTD	6.01e-21	3.167e-17	42	447
7	ctd:D005632	Fructose	CTD	2.766e-19	1.249e-15	31	248
8	ctd:D001629	Bezafibrate	CTD	4.03e-19	1.593e-15	30	232
9	ctd:C076994	perfluorooctane sulfonic acid	CTD	5.17e-19	1.816e-15	77	1630
10	ctd:D011345	Fenofibrate	CTD	1.794e-18	5.672e-15	46	629
11	ctd:D011285	Pregnenolone Carbonitrile	CTD	3.384e-18	9.728e-15	73	1533
12	CID000011146	tristearin	Stitch	6.129e-17	1.615e-13	30	277
13	ctd:C045950	propiconazole	CTD	9.171e-17	2.231e-13	74	1668
14	ctd:D014640	Vancomycin	CTD	1.168e-16	2.551e-13	53	920
15	ctd:C029297	vinylidene chloride	CTD	1.21e-16	2.551e-13	69	1485
16	ctd:D004051	Diethylhexyl Phthalate	CTD	3.745e-16	7.4e-13	73	1673
17	ctd:C023035	3,4,5,3',4'-pentachlorobiphenyl	CTD	5.212e-16	9.693e-13	61	1231
18	CID000003003	Betamethasone-d5	Stitch	5.535e-16	9.722e-13	64	1342
19	ctd:C471071	perfluorohexanesulfonic acid	CTD	9.944e-16	1.619e-12	24	182
20	ctd:D019301	Oleic Acid	CTD	1.024e-15	1.619e-12	19	100
21	ctd:D002995	Clofibric Acid	CTD	3.518e-15	5.296e-12	45	736
22	ctd:D013752	Tetracycline	CTD	4.962e-15	7.131e-12	43	681
23	ctd:D014284	Triiodothyronine	CTD	6.67e-15	9.169e-12	36	483
24	CID000000861	D-triiodothyronine	Stitch	9.981e-15	1.315e-11	33	409
25	ctd:D000517	alpha-Chlorohydrin	CTD	2.342e-14	2.962e-11	50	942
Disease
	ID	Name	Source	pValue	FDR B&H	Genes from Input	Genes in Annotation
1	C0011860	Diabetes Mellitus, Non-Insulin-Dependent	DisGeNET Curated	1.299e-11	3.155e-08	64	1427
2	C0028754	Obesity	DisGeNET Curated	1.553e-11	3.155e-08	74	1803
3	C0242339	Dyslipidemias	DisGeNET Curated	2.662e-10	3.103e-07	21	208
4	C0020443	Hypercholesterolemia	DisGeNET Curated	3.056e-10	3.103e-07	22	231
5	C0023893	Liver Cirrhosis, Experimental	DisGeNET Curated	7.459e-10	6.06e-07	41	767
6	C0020538	Hypertensive disease	DisGeNET Curated	1.099e-09	7.44e-07	51	1112
7	C0020615	Hypoglycemia	DisGeNET Curated	1.197e-08	6.948e-06	19	210
8	C0524620	Metabolic Syndrome X	DisGeNET Curated	2.166e-08	1.047e-05	30	511
9	C0400966	Non-alcoholic Fatty Liver Disease	DisGeNET Curated	2.32e-08	1.047e-05	23	317
10	C0011849	Diabetes Mellitus	DisGeNET Curated	3.188e-08	1.295e-05	57	1456
11	C0021294	Infant, Premature	DisGeNET BeFree	3.524e-08	1.301e-05	37	743
12	C0011853	Diabetes Mellitus, Experimental	DisGeNET Curated	8.175e-08	2.767e-05	13	107
13	C0497406	Overweight	DisGeNET Curated	8.993e-08	2.81e-05	19	238
14	C2711227	Steatohepatitis	DisGeNET Curated	1.016e-07	2.947e-05	28	487
15	C0007222	Cardiovascular Diseases	DisGeNET Curated	1.199e-07	3.248e-05	36	746
16	C0003850	Arteriosclerosis	DisGeNET Curated	1.438e-07	3.651e-05	45	1067
17	C0004153	Atherosclerosis	DisGeNET Curated	2.613e-07	6.198e-05	44	1053
18	C0011847	Diabetes	DisGeNET BeFree	2.747e-07	6.198e-05	50	1279
19	C0042373	Vascular Diseases	DisGeNET Curated	3.464e-07	7.406e-05	23	368
20	C4277682	Chemical and Drug Induced Liver Injury	DisGeNET Curated	4.073e-07	8.272e-05	17	212
21	C1704436	Peripheral Arterial Diseases	DisGeNET Curated	4.587e-07	8.872e-05	12	104
22	C0024523	Malabsorption Syndrome	DisGeNET Curated	6.714e-07	0.000124	8	41
23	C4020899	Autosomal recessive predisposition	DisGeNET Curated	8.331e-07	0.0001471	53	1445
24	C0000731	Abdomen distended	DisGeNET Curated	9.87e-07	0.000167	8	43
25	C0020473	Hyperlipidemia	DisGeNET Curated	1.371e-06	0.0002227	16	206

## Sheet: 524of878_Up-reg func enrich
1A.2 Functional annotation enrichement of the 425 core celiac up-regulated genes
GO: Molecular Function
	ID	Name	Source	pValue	FDR B&H	Genes from Input	Genes in Annotation
1	GO:0005524	ATP binding		1.826e-10	1.217e-07	83	1475
2	GO:0035639	purine ribonucleoside triphosphate binding		3.484e-10	1.217e-07	95	1815
3	GO:0032550	purine ribonucleoside binding		5.087e-10	1.217e-07	95	1828
4	GO:0001883	purine nucleoside binding		5.547e-10	1.217e-07	95	1831
5	GO:0032549	ribonucleoside binding		5.547e-10	1.217e-07	95	1831
6	GO:0001882	nucleoside binding		6.782e-10	1.217e-07	95	1838
7	GO:0032559	adenyl ribonucleotide binding		7.356e-10	1.217e-07	83	1518
8	GO:0030554	adenyl nucleotide binding		1.071e-09	1.551e-07	83	1530
9	GO:0032555	purine ribonucleotide binding		1.412e-09	1.816e-07	95	1864
10	GO:0017076	purine nucleotide binding		2.135e-09	2.31e-07	95	1879
11	GO:0032553	ribonucleotide binding		2.194e-09	2.31e-07	95	1880
12	GO:0003723	RNA binding		5.331e-06	0.0005144	75	1632
13	GO:0044877	protein-containing complex binding		2.926e-05	0.002606	72	1626
14	GO:0019899	enzyme binding		5.673e-05	0.004692	81	1929
15	GO:0035173	histone kinase activity		0.0001265	0.009769	5	19
16	GO:0005225	volume-sensitive anion channel activity		0.0003816	0.026	3	6
17	GO:0010997	anaphase-promoting complex binding		0.0003816	0.026	3	6
18	GO:0072320	volume-sensitive chloride channel activity		0.000767	0.04674	2	2
19	GO:0004651	polynucleotide 5'-phosphatase activity		0.000767	0.04674	2	2
GO: Biological Process
	ID	Name	Source	pValue	FDR B&H	Genes from Input	Genes in Annotation
1	GO:1903047	mitotic cell cycle process		4.342e-23	2.396e-19	85	931
2	GO:0000278	mitotic cell cycle		9.337e-22	2.576e-18	87	1016
3	GO:0022402	cell cycle process		3.899e-21	7.052e-18	103	1385
4	GO:0000280	nuclear division		5.71e-21	7.052e-18	64	599
5	GO:0048285	organelle fission		6.39e-21	7.052e-18	66	636
6	GO:0007059	chromosome segregation		1.635e-20	1.504e-17	47	333
7	GO:0000819	sister chromatid segregation		1.629e-19	1.284e-16	38	225
8	GO:0098813	nuclear chromosome segregation		2.879e-19	1.986e-16	42	283
9	GO:0051301	cell division		6.792e-18	4.164e-15	63	668
10	GO:0007049	cell cycle		3.156e-17	1.742e-14	111	1766
11	GO:0006955	immune response		2.838e-16	1.423e-13	101	1572
12	GO:0045087	innate immune response		1.148e-15	5.281e-13	68	846
13	GO:0000070	mitotic sister chromatid segregation		4.416e-15	1.874e-12	26	136
14	GO:0050776	regulation of immune response		2.32e-13	9.146e-11	66	899
15	GO:0050778	positive regulation of immune response		3.612e-13	1.329e-10	55	671
16	GO:0006952	defense response		2.033e-12	7.01e-10	95	1651
17	GO:0051276	chromosome organization		3.363e-12	1.092e-09	76	1189
18	GO:0045088	regulation of innate immune response		3.912e-12	1.199e-09	38	375
19	GO:0007346	regulation of mitotic cell cycle		4.235e-12	1.23e-09	45	508
20	GO:0002684	positive regulation of immune system process		9.473e-12	2.613e-09	66	976
21	GO:0002253	activation of immune response		1.297e-11	3.408e-09	45	525
22	GO:0044772	mitotic cell cycle phase transition		1.675e-11	4.201e-09	45	529
23	GO:0044770	cell cycle phase transition		2.394e-11	5.744e-09	46	555
24	GO:0008608	attachment of spindle microtubules to kinetochore		3.111e-11	7.152e-09	11	26
25	GO:0002252	immune effector process		5.02e-11	1.108e-08	59	851
GO: Cellular Component
	ID	Name	Source	pValue	FDR B&H	Genes from Input	Genes in Annotation
1	GO:0000775	chromosome, centromeric region		1.896e-14	1.249e-11	29	185
2	GO:0000779	condensed chromosome, centromeric region		6.128e-14	1.435e-11	22	105
3	GO:0000793	condensed chromosome		6.535e-14	1.435e-11	30	208
4	GO:0005694	chromosome		1.111e-13	1.831e-11	68	941
5	GO:0005819	spindle		3.587e-12	4.358e-10	34	308
6	GO:0098687	chromosomal region		3.968e-12	4.358e-10	36	344
7	GO:0005813	centrosome		6.455e-12	5.64e-10	44	501
8	GO:0015630	microtubule cytoskeleton		7.053e-12	5.64e-10	72	1125
9	GO:0000777	condensed chromosome kinetochore		7.702e-12	5.64e-10	19	95
10	GO:0000922	spindle pole		9.348e-12	6.16e-10	22	133
11	GO:0044427	chromosomal part		4.166e-10	2.496e-08	56	839
12	GO:0005815	microtubule organizing center		7.514e-10	4.126e-08	47	646
13	GO:0000776	kinetochore		9.481e-10	4.806e-08	19	124
14	GO:0000780	condensed nuclear chromosome, centromeric region		1.576e-09	7.418e-08	9	21
15	GO:0044430	cytoskeletal part		5.456e-09	2.397e-07	80	1520
16	GO:0000940	condensed chromosome outer kinetochore		1.504e-08	6.197e-07	7	13
17	GO:0030496	midbody		3.153e-08	1.222e-06	18	137
18	GO:0000778	condensed nuclear chromosome kinetochore		7.238e-08	2.65e-06	6	10
19	GO:0000796	condensin complex		8.289e-08	2.875e-06	5	6
20	GO:0005874	microtubule		2.074e-07	6.834e-06	32	426
21	GO:0000942	condensed nuclear chromosome outer kinetochore		5.418e-07	1.7e-05	4	4
22	GO:0000228	nuclear chromosome		8.424e-07	2.523e-05	37	569
23	GO:0051233	spindle midzone		9.322e-07	2.671e-05	8	30
24	GO:0000794	condensed nuclear chromosome		2.066e-06	5.673e-05	13	97
25	GO:0005876	spindle microtubule		4.259e-06	0.0001123	10	60
Human Phenotype
	ID	Name	Source	pValue	FDR B&H	Genes from Input	Genes in Annotation
1	HP:0001882	Leukopenia		6.782e-07	0.001572	30	394
2	HP:0012140	Abnormality of cells of the lymphoid lineage		9.567e-07	0.001572	27	336
3	HP:0001888	Lymphopenia		1.72e-06	0.001885	26	325
4	HP:0000340	Sloping forehead		2.369e-06	0.001946	14	108
5	HP:0011893	Abnormal leukocyte count		1.186e-05	0.007798	34	548
6	HP:0002665	Lymphoma		4.912e-05	0.02691	24	345
7	HP:0002843	Abnormal T cell morphology		0.0001082	0.03683	16	189
8	HP:0009879	Cortical gyral simplification		0.0001122	0.03683	7	39
9	HP:0004332	Abnormal lymphocyte morphology		0.0001223	0.03683	32	561
10	HP:0001873	Thrombocytopenia		0.0001293	0.03683	30	512
11	HP:0002716	Lymphadenopathy		0.0001295	0.03683	20	276
12	HP:0002014	Diarrhea		0.0001344	0.03683	27	439
13	HP:0002733	Abnormality of the lymph nodes		0.0001915	0.04843	20	284
Mouse Phenotype
	ID	Name	Source	pValue	FDR B&H	Genes from Input	Genes in Annotation
1	MP:0003945	abnormal lymphocyte physiology		2.893e-10	5.842e-07	70	1033
2	MP:0010296	increased hemolymphoid system tumor incidence		3.103e-10	5.842e-07	33	300
3	MP:0012431	increased lymphoma incidence		1.261e-09	1.496e-06	29	251
4	MP:0002442	abnormal leukocyte physiology		1.589e-09	1.496e-06	84	1405
5	MP:0002420	abnormal adaptive immunity		2.67e-09	2.011e-06	86	1469
6	MP:0001819	abnormal immune cell physiology		4.477e-09	2.809e-06	84	1435
7	MP:0002421	abnormal cell-mediated immunity		6.696e-09	3.601e-06	84	1447
8	MP:0002444	abnormal T cell physiology		1.208e-08	5.687e-06	49	658
9	MP:0001828	abnormal T cell activation		2.898e-08	1.212e-05	34	377
10	MP:0012382	abnormal blood cell physiology		3.431e-08	1.292e-05	85	1523
11	MP:0001545	abnormal hematopoietic system physiology		3.925e-08	1.343e-05	89	1629
12	MP:0005094	abnormal T cell proliferation		9.054e-08	2.841e-05	31	339
13	MP:0003111	abnormal cell nucleus morphology		9.891e-08	2.848e-05	22	187
14	MP:0005025	abnormal response to infection		1.059e-07	2.848e-05	43	577
15	MP:0002452	abnormal professional antigen presenting cell physiology		3.13e-07	7.628e-05	60	981
16	MP:0004046	abnormal mitosis		3.242e-07	7.628e-05	19	153
17	MP:0002406	increased susceptibility to infection		4.957e-07	0.0001098	35	444
18	MP:0008037	abnormal T cell morphology		6.639e-07	0.0001389	59	979
19	MP:0013292	embryonic lethality prior to organogenesis		7.767e-07	0.0001539	48	730
20	MP:0002619	abnormal lymphocyte morphology		1.25e-06	0.0002352	74	1367
21	MP:0005015	increased T cell number		1.994e-06	0.0003574	37	513
22	MP:0002459	abnormal B cell physiology		2.132e-06	0.0003649	43	644
23	MP:0013293	embryonic lethality prior to tooth bud stage		2.553e-06	0.0004179	50	807
24	MP:0001793	altered susceptibility to infection		2.711e-06	0.0004253	38	541
25	MP:0001800	abnormal humoral immune response		3.025e-06	0.0004453	39	565
Domain
	ID	Name	Source	pValue	FDR B&H	Genes from Input	Genes in Annotation
1	IPR011989	ARM-like	InterPro	2.999e-08	7.782e-05	26	271
2	IPR027417	P-loop NTPase	InterPro	1.098e-07	0.0001425	51	849
3	1.25.10.10	-	Gene3D	1.983e-07	0.0001716	22	222
4	IPR016024	ARM-type fold	InterPro	2.465e-06	0.001599	26	340
5	PF02985	HEAT	Pfam	5.065e-06	0.002629	9	48
6	PF04326	AlbA 2	Pfam	1.793e-05	0.004488	4	7
7	IPR029684	Schlafen	InterPro	1.793e-05	0.004488	4	7
8	IPR007421	Schlafen AAA dom	InterPro	1.793e-05	0.004488	4	7
9	PF05461	ApoL	Pfam	1.793e-05	0.004488	4	7
10	IPR008405	ApoL	InterPro	1.793e-05	0.004488	4	7
11	PF09848	DUF2075	Pfam	2.075e-05	0.004488	3	3
12	IPR018647	DUF2075	InterPro	2.075e-05	0.004488	3	3
13	IPR000357	HEAT	InterPro	2.525e-05	0.005041	9	58
14	3.40.50.300	-	Gene3D	3.996e-05	0.007407	40	747
15	PF02841	GBP C	Pfam	0.0001008	0.01541	4	10
16	PS50077	HEAT REPEAT	PROSITE	0.0001155	0.01541	9	70
17	IPR027640	Kinesin-like fam	InterPro	0.0001482	0.01541	7	43
18	IPR030386	G GB1 RHD3 dom	InterPro	0.000155	0.01541	4	11
19	PF02263	GBP	Pfam	0.000155	0.01541	4	11
20	IPR003191	Guanylate-bd C	InterPro	0.000155	0.01541	4	11
21	PF00357	Integrin alpha	Pfam	0.000155	0.01541	4	11
22	IPR015894	Guanylate-bd N	InterPro	0.000155	0.01541	4	11
23	PS51715	G GB1 RHD3	PROSITE	0.000155	0.01541	4	11
24	PF00225	Kinesin	Pfam	0.0001722	0.01541	7	44
25	PS00411	KINESIN MOTOR 1	PROSITE	0.0001722	0.01541	7	44
Pathway
	ID	Name	Source	pValue	FDR B&H	Genes from Input	Genes in Annotation
1	1269741	Cell Cycle	BioSystems: REACTOME	1.095e-22	1.779e-19	69	624
2	1269763	Cell Cycle, Mitotic	BioSystems: REACTOME	4.463e-20	3.626e-17	59	517
3	1269820	Mitotic Prometaphase	BioSystems: REACTOME	7.197e-16	3.898e-13	25	111
4	1269810	M Phase	BioSystems: REACTOME	1.353e-15	5.498e-13	40	311
5	1269825	Mitotic Anaphase	BioSystems: REACTOME	3.076e-13	9.59e-11	28	181
6	1269823	Mitotic Metaphase and Anaphase	BioSystems: REACTOME	3.541e-13	9.59e-11	28	182
7	1269821	Resolution of Sister Chromatid Cohesion	BioSystems: REACTOME	1.268e-12	2.943e-10	21	103
8	1269519	RHO GTPases Activate Formins	BioSystems: REACTOME	1.683e-11	3.398e-09	21	117
9	1269826	Separation of Sister Chromatids	BioSystems: REACTOME	1.882e-11	3.398e-09	25	170
10	1269311	Interferon Signaling	BioSystems: REACTOME	4.129e-09	6.71e-07	24	202
11	138080	Aurora B signaling	BioSystems: Pathway Interaction Database	8.229e-09	1.216e-06	11	39
12	1269314	Interferon gamma signaling	BioSystems: REACTOME	1.01e-08	1.368e-06	16	94
13	138007	PLK1 signaling events	BioSystems: Pathway Interaction Database	3.307e-08	4.134e-06	11	44
14	1269310	Cytokine Signaling in Immune system	BioSystems: REACTOME	4.044e-08	4.694e-06	50	763
15	1269799	G2/M Transition	BioSystems: REACTOME	7.961e-08	8.625e-06	21	184
16	1269797	Mitotic G2-G2/M phases	BioSystems: REACTOME	9.603e-08	9.753e-06	21	186
17	1269509	RHO GTPase Effectors	BioSystems: REACTOME	1.204e-07	1.151e-05	27	295
18	1269822	Condensation of Prometaphase Chromosomes	BioSystems: REACTOME	2.292e-07	2.069e-05	6	11
19	1269507	Signaling by Rho GTPases	BioSystems: REACTOME	3.079e-07	2.633e-05	33	430
20	1269312	Interferon alpha/beta signaling	BioSystems: REACTOME	5.684e-07	4.618e-05	12	69
21	1269171	Adaptive Immune System	BioSystems: REACTOME	1.119e-06	8.663e-05	49	826
22	1383018	AURKA Activation by TPX2	BioSystems: REACTOME	1.441e-06	0.0001064	12	75
23	M17370	Role of Ran in mitotic spindle regulation	MSigDB C2 BIOCARTA (v6.0)	4.397e-06	0.0003106	5	10
24	122191	NOD-like receptor signaling pathway	BioSystems: KEGG	8.574e-06	0.0005689	17	170
25	1269838	APC/C-mediated degradation of cell cycle proteins	BioSystems: REACTOME	9.103e-06	0.0005689	12	89
Pubmed
	ID	Name	Source	pValue	FDR B&H	Genes from Input	Genes in Annotation
1	19946888	Defining the membrane proteome of NK cells.	Pubmed	2.204e-38	1.391e-33	89	1167
2	26638075	A Dynamic Protein Interaction Landscape of the Human Centrosome-Cilium Interface.	Pubmed	1.48e-30	4.669e-26	99	1820
3	20360068	Systematic analysis of human protein complexes identifies chromosome segregation proteins.	Pubmed	6.133e-28	1.29e-23	75	1149
4	25281560	Proximity biotinylation and affinity purification are complementary approaches for the interactome mapping of chromatin-associated protein complexes.	Pubmed	2.657e-27	4.192e-23	56	636
5	16565220	Phosphoproteome analysis of the human mitotic spindle.	Pubmed	1.06e-26	1.338e-22	35	210
6	26410627	The Interleukin-2-mTORc1 Kinase Axis Defines the Signaling, Differentiation, and Metabolism of T Helper 1 and Follicular B Helper T Cells.	Pubmed	1.482e-26	1.559e-22	35	212
7	25921289	Temporal proteomics of NGF-TrkA signaling identifies an inhibitory role for the E3 ligase Cbl-b in neuroblastoma cell differentiation.	Pubmed	3.587e-26	3.234e-22	95	1922
8	28535371	Repression of Interstitial Identity in Nephron Progenitor Cells by Pax2 Establishes the Nephron-Interstitium Boundary during Kidney Development.	Pubmed	2.316e-23	1.827e-19	23	83
9	20467437	Direct interaction between hnRNP-M and CDC5L/PLRG1 proteins affects alternative splice site choice.	Pubmed	3.6e-23	2.525e-19	49	581
10	24711643	Identifying biological pathways that underlie primordial short stature using network analysis.	Pubmed	3.518e-22	2.22e-18	63	1024
11	24457600	The central role of EED in the orchestration of polycomb group complexes.	Pubmed	1.373e-21	7.88e-18	82	1719
12	27880917	Phenotypic and Interaction Profiling of the Human Phosphatases Identifies Diverse Mitotic Regulators.	Pubmed	2.673e-20	1.406e-16	61	1048
13	17081983	Global, in vivo, and site-specific phosphorylation dynamics in signaling networks.	Pubmed	3.515e-20	1.706e-16	75	1546
14	8125298	Oligo-capping: a simple method to replace the cap structure of eukaryotic mRNAs with oligoribonucleotides.	Pubmed	1.406e-17	6.339e-14	79	1881
15	22586326	Functional proteomics establishes the interaction of SIRT7 with chromatin remodeling complexes and expands its role in regulation of RNA polymerase I transcription.	Pubmed	3.362e-17	1.415e-13	44	653
16	28378742	Fancd2 in vivo interaction network reveals a non-canonical role in mitochondrial function.	Pubmed	2.667e-16	1.052e-12	69	1577
17	20508983	Centrosome-related genes, genetic variation, and risk of breast cancer.	Pubmed	5.046e-16	1.873e-12	19	102
18	16964243	A probability-based approach for high-throughput protein phosphorylation analysis and site localization.	Pubmed	7.678e-16	2.692e-12	37	503
19	22863883	A high-throughput approach for measuring temporal changes in the interactome.	Pubmed	8.28e-16	2.75e-12	65	1456
20	15302935	Large-scale characterization of HeLa cell nuclear phosphoproteins.	Pubmed	6.475e-14	2.043e-10	43	773
21	26777405	ATPase-Modulated Stress Granules Contain a Diverse Proteome and Substructure.	Pubmed	1.81e-13	5.44e-10	27	315
22	21145461	Dynamics of cullin-RING ubiquitin ligase network revealed by systematic quantitative proteomics.	Pubmed	3.089e-13	8.862e-10	66	1697
23	17353931	Large-scale mapping of human protein-protein interactions by mass spectrometry.	Pubmed	8.56e-13	2.349e-09	55	1284
24	22681889	The mRNA-bound proteome and its global occupancy profile on protein-coding transcripts.	Pubmed	1.095e-12	2.88e-09	42	806
25	24613305	Proximity interactions among centrosome components identify regulators of centriole duplication.	Pubmed	1.448e-12	3.655e-09	16	101
Interaction
	ID	Name	Source	pValue	FDR B&H	Genes from Input	Genes in Annotation
1	int:HIST1H2BG	HIST1H2BG interactions		1.428e-11	6.177e-08	29	226
2	int:CDK1	CDK1 interactions		1.909e-11	6.177e-08	34	309
3	int:PCM1	PCM1 interactions		2.32e-11	6.177e-08	30	246
4	int:BUB1B	BUB1B interactions		5.171e-10	1.033e-06	17	89
5	int:SNW1	SNW1 interactions		4.546e-09	7.118e-06	42	539
6	int:PLK1	PLK1 interactions		5.347e-09	7.118e-06	28	272
7	int:PSMA6	PSMA6 interactions		2.759e-08	2.982e-05	19	143
8	int:CDC5L	CDC5L interactions		2.986e-08	2.982e-05	43	597
9	int:EPHA1	EPHA1 interactions		4.793e-08	4.254e-05	14	79
10	int:NIN	NIN interactions		5.708e-08	4.559e-05	17	120
11	int:G3BP1	G3BP1 interactions		7.538e-08	5.474e-05	34	425
12	int:SIRT7	SIRT7 interactions		8.828e-08	5.877e-05	45	665
13	int:PRC1	PRC1 interactions		1.022e-07	6.281e-05	9	30
14	int:CEP128	CEP128 interactions		1.146e-07	6.536e-05	26	276
15	int:NTRK1	NTRK1 interactions		1.516e-07	8.072e-05	95	1956
16	int:IFI16	IFI16 interactions		1.751e-07	8.742e-05	30	359
17	int:CCDC8	CCDC8 interactions		2.121e-07	9.383e-05	39	551
18	int:OBSL1	OBSL1 interactions		2.203e-07	9.383e-05	43	641
19	int:NDC80	NDC80 interactions		2.232e-07	9.383e-05	13	76
20	int:BRCA1	BRCA1 interactions		3.069e-07	0.0001226	39	559
21	int:EED	EED interactions		3.444e-07	0.000131	70	1316
22	int:SIGLECL1	SIGLECL1 interactions		6.719e-07	0.0002351	14	97
23	int:MED4	MED4 interactions		6.768e-07	0.0002351	29	362
24	int:HIST1H2AB	HIST1H2AB interactions		1.311e-06	0.0004364	11	62
25	int:FZR1	FZR1 interactions		1.818e-06	0.0005672	16	136
Transcription Factor Binding Site
	ID	Name	Source	pValue	FDR B&H	Genes from Input	Genes in Annotation
1	V$NFY 01	V$NFY 01		1.504e-05	0.00489	18	197
2	V$E2F Q4 01	V$E2F Q4 01		2.417e-05	0.00489	17	185
3	V$E2F Q3 01	V$E2F Q3 01		2.592e-05	0.00489	17	186
4	GATTGGY V$NFY Q6 01	GATTGGY V$NFY Q6 01		4.979e-05	0.007046	47	907
5	V$ISRE 01	V$ISRE 01		0.0001055	0.01195	16	188
6	V$E2F1 Q4 01	V$E2F1 Q4 01		0.000232	0.01571	15	181
7	V$E2F1DP1 01	V$E2F1DP1 01		0.0002775	0.01571	15	184
8	V$E2F4DP2 01	V$E2F4DP2 01		0.0002775	0.01571	15	184
9	V$E2F1DP2 01	V$E2F1DP2 01		0.0002775	0.01571	15	184
10	V$E2F 02	V$E2F 02		0.0002775	0.01571	15	184
11	V$E2F4DP1 01	V$E2F4DP1 01		0.0003705	0.01907	15	189
12	V$E2F Q3	V$E2F Q3		0.0005983	0.02822	14	177
13	V$E2F1 Q6	V$E2F1 Q6		0.000747	0.02924	14	181
14	V$E2F Q6	V$E2F Q6		0.0007887	0.02924	14	182
15	GCTNWTTGK UNKNOWN	GCTNWTTGK UNKNOWN		0.0008384	0.02924	17	248
16	V$E2F Q6 01	V$E2F Q6 01		0.0008781	0.02924	14	184
17	V$E2F Q4	V$E2F Q4		0.0008781	0.02924	14	184
18	V$E2F1 Q3	V$E2F1 Q3		0.001199	0.03771	14	190
Gene Family
	ID	Name	Source	pValue	FDR B&H	Genes from Input	Genes in Annotation
1	471	CD molecules|Tumor necrosis factor superfamily	genenames.org	2.962e-07	6.605e-05	24	394
2	1110	Schlafen family	genenames.org	3.694e-06	0.0004118	4	7
3	622	Kinesins|Protein phosphatase 1 regulatory subunits	genenames.org	1.873e-05	0.001392	7	46
4	458	Blood group antigens|Butyrophilins|V-set domain containing	genenames.org	0.0001283	0.00715	4	15
5	761	Structural maintenance of chromosomes proteins|SMC5-6 protein complex	genenames.org	0.0002014	0.00787	3	7
6	590	Receptor Tyrosine Kinases|CD molecules|V-set domain containing|I-set domain containing|Immunoglobulin like domain containing	genenames.org	0.0002117	0.00787	11	163
7	1160	CD molecules|Complement system|Integrin alpha subunits	genenames.org	0.0002753	0.00877	4	18
8	405	Apolipoproteins	genenames.org	0.0005156	0.01437	4	21
9	690	Proteasome	genenames.org	0.001084	0.02687	5	43
10	931	GINS complex	genenames.org	0.001956	0.03854	2	4
11	1338	Baculoviral IAP repeat containing|Chromosomal passenger complex	genenames.org	0.001956	0.03854	2	4
12	959	Caspase recruitment domain containing	genenames.org	0.002074	0.03854	4	30
13	741	SH2 domain containing	genenames.org	0.002556	0.04385	7	101
Coexpression
	ID	Name	Source	pValue	FDR B&H	Genes from Input	Genes in Annotation
1	M15664	The 'Cervical Cancer Proliferation Cluster' (CCPC): genes whose expression in cervical carcinoma positively correlates with that of the HPV E6 and E7 oncogenes; they are also differentially expressed according to disease outcome.	MSigDB C2: CGP Curated Gene Sets (v6.0)	2.611e-58	2.659e-54	58	140
2	M2368	Genes up-regulated during later stage of differentiation of Oli-Neu cells (oligodendroglial precursor) in response to PD174265 [PubChem=4709].	MSigDB C2: CGP Curated Gene Sets (v6.0)	9.048e-50	4.609e-46	90	570
3	16141321-Table2	Human Breast Miller05 p53	GeneSigDB	7.529e-47	2.557e-43	102	816
4	M2984	Genes up-regulated in B lymphocytes: control versus stimulated by anti-IgM for 12h.	MSigDB C7: Immunologic Signatures (v6.0)	3.811e-45	9.705e-42	54	182
5	M16010	Genes down-regulated in H1975 cells (non-small cell lung cancer, NSCLC) resistant to gefitinib [PubChem=123631] after treatment with EGFR inhibitor CL-387785 [PubChem=2776] for 24h.	MSigDB C2: CGP Curated Gene Sets (v6.0)	5.251e-44	1.07e-40	60	251
6	18662380-S3-AURKA	Human Breast Wirapati08 355genes AURKA Module	GeneSigDB	5.79e-43	9.83e-40	67	344
7	M2993	Genes up-regulated in B lymphocytes: control versus stimulated by anti-IgM for 2h.	MSigDB C7: Immunologic Signatures (v6.0)	7.966e-43	1.159e-39	52	180
8	M14427	Genes down-regulated in nasopharyngeal carcinoma (NPC) compared to the normal tissue.	MSigDB C2: CGP Curated Gene Sets (v6.0)	3.279e-42	4.176e-39	124	1367
9	M3577	Genes up-regulated in comparison of wild type CD8 effector T cells at day 6 versus those at day 10.	MSigDB C7: Immunologic Signatures (v6.0)	1.831e-41	1.962e-38	53	200
10	M2156	Genes up-regulated in MCF7 cells (breast cancer) at 24 h of estradiol [PubChem=5757] treatment.	MSigDB C2: CGP Curated Gene Sets (v6.0)	1.926e-41	1.962e-38	64	324
11	17150101-TableS1l	Human Breast Troester06 436genes-up-DOX-ZR75-1	GeneSigDB	5.182e-41	4.57e-38	64	329
12	20937356-TableS2	Rat Hypothalamic Mansuy10 1931genes	GeneSigDB	5.383e-41	4.57e-38	117	1251
13	17145885-SuppTable2	Human Lung Kobayashi06 320genes	GeneSigDB	6.576e-41	5.153e-38	57	247
14	M1744	Genes with promoters bound by E2F4 [GeneID=1874] in unstimulated hybridoma cells.	MSigDB C2: CGP Curated Gene Sets (v6.0)	3.97e-39	2.889e-36	88	727
15	M3580	Genes up-regulated in comparison of wild type CD8 effector T cells at day 6 versus those from mice defficient for TRAF6 [GeneID=7189] at day 10.	MSigDB C7: Immunologic Signatures (v6.0)	5.26e-39	3.572e-36	51	200
16	M8520	Cluster 6 of method A: up-regulation of these genes in patients with non-small cell lung cancer (NSCLC) predicts poor survival outcome.	MSigDB C2: CGP Curated Gene Sets (v6.0)	9.766e-39	6.218e-36	71	456
17	18498629-GeneList	Human Breast Loi08 239genes	GeneSigDB	5.196e-38	3.113e-35	48	178
18	20630075-AF-2	Mouse StemCell GarciaEscudero10 371genes p53	GeneSigDB	5.572e-38	3.154e-35	56	265
19	19014521-TableS6c	Human Breast Reyal08 72genes	GeneSigDB	7.224e-38	3.873e-35	33	63
20	M3766	Up-regulated genes whose expression correlated with histologic grade of invasive breast cancer tumors: comparison of grade 1 vs grade 3.	MSigDB C2: CGP Curated Gene Sets (v6.0)	7.799e-38	3.972e-35	45	151
21	17150101-TableS1h	Human Breast Troester06 364genes up DOX-MCF7	GeneSigDB	1.587e-37	7.699e-35	57	282
22	19043454-TableS2	Human Breast Thorner09 217genes	GeneSigDB	6.372e-37	2.951e-34	46	167
23	20581836-TableS2	Human Sarcoma Chibon10 67genes genomeComplexityPredictor	GeneSigDB	8.827e-37	3.909e-34	32	61
24	M2961	Genes down-regulated in natural T reg versus T conv.	MSigDB C7: Immunologic Signatures (v6.0)	1.594e-36	6.766e-34	47	180
25	M11537	Fibroblast serum response genes showing periodic expression during the cell cycle; excluded from the core serum response signature.	MSigDB C2: CGP Curated Gene Sets (v6.0)	1.15e-35	4.687e-33	43	148
Coexpression Atlas
	ID	Name	Source	pValue	FDR B&H	Genes from Input	Genes in Annotation
1	12Dn Top 500 Cluster 4	12Dn Top 500 Cluster 4	Brain Map - Allen iN	4.321e-60	1.886e-56	55	117
2	GSM399397 500	alpha beta T cells, T.DPbl.Th, 4+ 8+ TCR-/lo FSChi, Thymus, avg-3	Immgen.org, GSE15907	3.002e-58	6.553e-55	84	399
3	GSM538387 500	alpha beta T cells, T.8Eff.Sp.OT1.d5.VSVOva, CD8+ CD45.1+, Spleen, avg-3	Immgen.org, GSE15907	3.164e-57	4.605e-54	84	410
4	GSM399452 500	B cells, preB.FrC.BM, CD19+ IgM- CD45R+ CD43+ HSA+, Bone marrow, avg-3	Immgen.org, GSE15907	4.733e-55	5.166e-52	82	409
5	GSM399403 500	alpha beta T cells, T.ISP.Th, 4- 8+ TCR-/lo 24hi, Thymus, avg-3	Immgen.org, GSE15907	2.393e-54	2.09e-51	82	417
6	GSM476664 500	gamma delta T cells, Tgd.vg3+24alo.e17.Th, TCRd+ Vg3+ CD24-, Fetal Thymus, avg-3	Immgen.org, GSE15907	4.583e-53	3.335e-50	81	419
7	GSM538207 500	B cells, B.GC.Sp, CD19+ IgM+ IgD- GL7+ PNA+, Spleen, avg-3	Immgen.org, GSE15907	6.804e-51	4.244e-48	76	380
8	brainmap/Mixed Age intermediate Subclass intermediate4	brainmap/Mixed Age intermediate Subclass intermediate4	GEO:GSE75140	2.893e-49	1.579e-46	71	336
9	GSM476660 500	gamma delta T cells, Tgd.vg2+24ahi.e17.Th, TCRd+ Vg2+ CD24+, Fetal Thymus, avg-3	Immgen.org, GSE15907	4.134e-49	2.005e-46	77	414
10	GSM605898 500	alpha beta T cells, T.8Eff.Sp.OT1.d6.LisOva, CD8+ CD45.1+, Spleen, avg-3	Immgen.org, GSE15907	5.215e-49	2.277e-46	76	402
11	GSM791143 500	alpha beta T cells, preT.DN3-4.Th, Lin-/lo CD25int CD44- CD28+, Thymus, avg-3	Immgen.org, GSE15907	2.463e-48	9.774e-46	75	397
12	GSM605781 500	gamma delta T cells, Tgd.vg1+vd6-.Th, TCRd+ Vg1.1+, Thymus, avg-3	Immgen.org, GSE15907	3.598e-48	1.309e-45	73	373
13	GSM538358 500	B cells, proB.FrBC.FL, CD19+ IgM- CD43+ CD24+ AA4.1+ CD45R+, Fetal Liver, avg-3	Immgen.org, GSE15907	4.348e-48	1.46e-45	75	400
14	GSM538355 500	B cells, proB.FrA.FL, CD19- IgM- CD43+ CD24intermediate AA4.1+ CD45R+ CD, Fetal Liver, avg-2	Immgen.org, GSE15907	2.11e-47	6.579e-45	76	422
15	GSM538338 500	alpha beta T cells, NKT.44-NK1.1-.Th, aGC CD1d tet CD3e, Thymus, avg-2	Immgen.org, GSE15907	4.259e-46	1.24e-43	73	398
16	GSM605773 500	alpha beta T cells, T.8.TI.B16, 4- 8+ TCR+ 45+, B16 Melanoma Tumor, avg-2	Immgen.org, GSE15907	5.673e-45	1.548e-42	69	359
17	fetal replicating Top 500 Cluster 1	fetal replicating Top 500 Cluster 1	Brain Map - Barres	1.738e-44	4.464e-42	61	267
18	GSM476658 500	gamma delta T cells, Tgd.vg2-24ahi.Th, TCRd+ Vg2- CD24+, Thymus, avg-2	Immgen.org, GSE15907	2.986e-44	7.243e-42	73	422
19	Lungmap Mouse Lung PND3 Endothelial Subtype Endothelial-D	Lungmap Mouse Lung PND3 Endothelial Subtype Endothelial-D	Lungmap CCHMC	3.311e-44	7.607e-42	64	305
20	fetal replicating Top 500 All	fetal replicating Top 500 All	Brain Map - Barres	3.797e-44	8.288e-42	78	496
21	GSM538348 500	B cells, proB.CLP.FL, CD19- IgM- CD43+ CD24intermediate AA4.1+ CD45R- CD, Fetal Liver, avg-2	Immgen.org, GSE15907	2.085e-42	4.335e-40	71	419
22	GSM538357 500	B cells, proB.FrA.FL, CD19- IgM- CD43+ CD24intermediate CD45R+ AA4.1+ CD, Fetal Liver, avg-1	Immgen.org, GSE15907	3.429e-42	6.806e-40	71	422
23	Lungmap Mouse Lung E16.5 Proliferative fibroblast	Lungmap Mouse Lung E16.5 Proliferative fibroblast	Lungmap CCHMC	1.645e-41	3.123e-39	73	461
24	GSM476675 500	gamma delta T cells, Tgd.Th, TCRd+ CD3e+, Thymus, avg-3	Immgen.org, GSE15907	1.786e-41	3.248e-39	65	349
25	GSM538350 500	B cells, proB.CLP.FL, CD19- IgM- CD43+ CD24intermediate CD45R- AA4.1+ CD, Fetal Liver, avg-1	Immgen.org, GSE15907	1.86e-41	3.248e-39	70	418
Drug
	ID	Name	Source	pValue	FDR B&H	Genes from Input	Genes in Annotation
1	ctd:D008154	Lucanthone	CTD	1.552e-53	4.213e-49	64	212
2	ctd:D000069439	Dasatinib	CTD	1.391e-46	1.889e-42	81	478
3	ctd:C015559	trimellitic anhydride	CTD	2.076e-42	1.879e-38	149	1913
4	ctd:D003375	Coumestrol	CTD	5.689e-39	3.862e-35	139	1796
5	ctd:D001379	Azathioprine	CTD	7.91e-37	4.295e-33	81	641
6	ctd:C029497	2,3-bis(3'-hydroxybenzyl)butyrolactone	CTD	1.018e-30	4.609e-27	90	961
7	ctd:D010126	Ozone	CTD	9.633e-30	3.737e-26	104	1302
8	ctd:D007840	Latex	CTD	3.808e-29	1.292e-25	42	191
9	ctd:C500026	palbociclib	CTD	6.389e-29	1.927e-25	40	171
10	ctd:C059765	amphotericin B, deoxycholate drug combination	CTD	9.688e-26	2.631e-22	53	390
11	ctd:D010894	Piroxicam	CTD	8.117e-25	2.004e-21	64	603
12	ctd:D011078	Polychlorinated Biphenyls	CTD	2.339e-24	5.292e-21	65	634
13	ctd:C014024	2,4,5,2',4',5'-hexachlorobiphenyl	CTD	2.607e-24	5.445e-21	116	1835
14	ctd:C028474	1,4-bis(2-(3,5-dichloropyridyloxy))benzene	CTD	6.063e-24	1.176e-20	109	1667
15	ctd:D008748	Methylcholanthrene	CTD	1.165e-23	2.11e-20	83	1038
16	3241 DN	Etoposide [33419-42-0]; Down 200; 6.8uM; MCF7; HT HG-U133A	Broad Institute CMAP Down	3.719e-22	6.312e-19	35	185
17	1297 UP	Suloctidil [54063-56-8]; Up 200; 11.8uM; HL60; HT HG-U133A	Broad Institute CMAP Up	4.145e-22	6.62e-19	33	161
18	ctd:D058185	Magnetite Nanoparticles	CTD	7.106e-22	1.072e-18	92	1326
19	ctd:D004113	Succimer	CTD	7.853e-22	1.095e-18	90	1278
20	ctd:D003703	Demecolcine	CTD	8.245e-22	1.095e-18	73	878
21	ctd:C029790	2,2',3',4,4',5-hexachlorobiphenyl	CTD	8.739e-22	1.095e-18	113	1885
22	ctd:D014750	Vincristine	CTD	8.868e-22	1.095e-18	86	1182
23	ctd:C081766	2,4,4'-trichlorobiphenyl	CTD	1.145e-21	1.352e-18	96	1437
24	ctd:D009151	Mustard Gas	CTD	1.986e-21	2.247e-18	92	1346
25	5000 DN	Amethopterin (R,S) [59-05-2]; Down 200; 8.8uM; MCF7; HT HG-U133A	Broad Institute CMAP Down	4.7e-21	5.105e-18	34	186
Disease
	ID	Name	Source	pValue	FDR B&H	Genes from Input	Genes in Annotation
1	C0026764	Multiple Myeloma	DisGeNET Curated	1.122e-11	5.259e-08	76	1241
2	C0079744	Diffuse Large B-Cell Lymphoma	DisGeNET Curated	6.309e-11	1.478e-07	45	559
3	C0003873	Rheumatoid Arthritis	DisGeNET Curated	1.198e-09	1.871e-06	86	1640
4	C0024299	Lymphoma	DisGeNET Curated	1.84e-09	2.155e-06	71	1253
5	C2931822	Nasopharyngeal carcinoma	DisGeNET Curated	9.891e-09	9.268e-06	49	749
6	C0025958	Microcephaly	DisGeNET Curated	2.993e-08	2.337e-05	19	152
7	C0021400	Influenza	DisGeNET Curated	8.334e-08	4.853e-05	41	610
8	C3539878	Triple Negative Breast Neoplasms	DisGeNET BeFree	8.776e-08	4.853e-05	40	588
9	C1333064	Classical Hodgkin's Lymphoma	DisGeNET BeFree	9.323e-08	4.853e-05	19	163
10	C0302592	Cervix carcinoma	DisGeNET BeFree	1.867e-06	0.0008747	54	1023
11	C0024141	Lupus Erythematosus, Systemic	DisGeNET Curated	2.36e-06	0.0008905	51	951
12	C0007124	Noninfiltrating Intraductal Carcinoma	DisGeNET Curated	2.451e-06	0.0008905	23	280
13	C0019829	Hodgkin Disease	DisGeNET Curated	2.471e-06	0.0008905	35	548
14	C0019693	HIV Infections	DisGeNET Curated	2.731e-06	0.0009008	45	799
15	C0004364	Autoimmune Diseases	DisGeNET Curated	2.884e-06	0.0009008	54	1038
16	C0032927	Precancerous Conditions	DisGeNET Curated	3.809e-06	0.00111	30	441
17	C0023434	Chronic Lymphocytic Leukemia	DisGeNET Curated	4.027e-06	0.00111	55	1077
18	C0021390	Inflammatory Bowel Diseases	DisGeNET Curated	6.243e-06	0.001625	42	747
19	C0334634	Malignant lymphoma, lymphocytic, intermediate differentiation, diffuse	DisGeNET Curated	7.606e-06	0.001876	25	343
20	C0079731	B-Cell Lymphomas	DisGeNET Curated	9.858e-06	0.002309	39	684
21	C0038013	Ankylosing spondylitis	DisGeNET Curated	1.094e-05	0.002441	19	223
22	C0042769	Virus Diseases	DisGeNET Curated	1.433e-05	0.003051	46	879
23	C0019196	Hepatitis C	DisGeNET Curated	1.625e-05	0.00331	41	751
24	C0278488	Carcinoma breast stage IV	DisGeNET BeFree	2.403e-05	0.0044	26	390
25	C0006413	Burkitt Lymphoma	DisGeNET Curated	2.403e-05	0.0044	26	390

## Sheet: 403 shared in 2of3celiacStudies
Suppl. Table 1B: 403 differentially expressed genes between celiac and Ctl in 2 of 3 studies (current study, Bragde H et al. Cellular and Molecular Life Sciences, 2018, and Leonard et al. PlosOne 2019)
Gene	[Celiac]vs [non-celiac controls]				Annotation for up-regulated genes												Annotation for down-regulated genes
ACKR4	Up				GO: Molecular Function												GO: Molecular Function
ADGRE2	Up					ID	Name	Source	pValue	FDR B&H	Genes from Input	Genes in Annotation						ID	Name	Source	pValue	FDR B&H	Genes from Input	Genes in Annotation
AGR2	Up				1	GO:0046977	TAP binding		3.789e-07	0.0002622	4	7					1	GO:0016491	oxidoreductase activity		6.636e-10	3.019e-07	30	749
AK1	Up				2	GO:0023029	MHC class Ib protein binding		4.324e-06	0.0007481	3	4					2	GO:0015294	solute:cation symporter activity		7.103e-10	3.019e-07	12	98
ANKRD22	Up				3	GO:0046979	TAP2 binding		4.324e-06	0.0007481	3	4					3	GO:0015293	symporter activity		5.637e-09	1.597e-06	13	143
ANLN	Up				4	GO:0046978	TAP1 binding		4.324e-06	0.0007481	3	4					4	GO:0005215	transporter activity		1.688e-08	3.588e-06	38	1294
APOBEC3C	Up				5	GO:0048248	CXCR3 chemokine receptor binding		1.073e-05	0.001485	3	5					5	GO:0015144	carbohydrate transmembrane transporter activity		2.607e-08	4.433e-06	8	45
APOBEC3G	Up				6	GO:0042605	peptide antigen binding		1.803e-05	0.002055	5	32					6	GO:0015291	secondary active transmembrane transporter activity		4.876e-08	6.382e-06	15	236
APOL1	Up				7	GO:0010997	anaphase-promoting complex binding		2.129e-05	0.002055	3	6					7	GO:0015370	solute:sodium symporter activity		5.256e-08	6.382e-06	8	49
APOL2	Up				8	GO:0008574	ATP-dependent microtubule motor activity, plus-end-directed		2.376e-05	0.002055	4	17					8	GO:0016614	oxidoreductase activity, acting on CH-OH group of donors		6.825e-08	6.884e-06	12	146
ARHGEF39	Up				9	GO:0042379	chemokine receptor binding		3.564e-05	0.002634	6	60					9	GO:0015145	monosaccharide transmembrane transporter activity		7.289e-08	6.884e-06	6	21
ASPHD2	Up				10	GO:1990939	ATP-dependent microtubule motor activity		3.807e-05	0.002634	4	19					10	GO:0022804	active transmembrane transporter activity		9.772e-08	8.306e-06	18	363
ASPM	Up				11	GO:0005102	signaling receptor binding		4.255e-05	0.002677	34	1601					11	GO:0022857	transmembrane transporter activity		1.785e-07	1.379e-05	31	1014
AURKA	Up				12	GO:0046980	tapasin binding		0.0001075	0.006201	2	2					12	GO:0043178	alcohol binding		4.015e-07	2.844e-05	10	112
BATF2	Up				13	GO:0008009	chemokine activity		0.0001341	0.007138	5	48					13	GO:0019842	vitamin binding		5.896e-07	3.855e-05	9	90
BICD1	Up				14	GO:0003777	microtubule motor activity		0.0001459	0.007213	6	77					14	GO:0016616	oxidoreductase activity, acting on the CH-OH group of donors, NAD or NADP as acceptor		7.636e-07	4.636e-05	10	120
BIRC3	Up				15	GO:0032553	ribonucleotide binding		0.0002024	0.007762	36	1880					15	GO:0005355	glucose transmembrane transporter activity		1.107e-06	6.275e-05	5	18
BIRC5	Up				16	GO:0005126	cytokine receptor binding		0.0002186	0.007762	11	289					16	GO:0050662	coenzyme binding		1.323e-06	6.672e-05	12	192
BST2	Up				17	GO:0035639	purine ribonucleoside triphosphate binding		0.0002205	0.007762	35	1815					17	GO:0051119	sugar transmembrane transporter activity		1.334e-06	6.672e-05	6	33
BTN2A2	Up				18	GO:0019864	IgG binding		0.0002237	0.007762	3	12					18	GO:0015149	hexose transmembrane transporter activity		1.49e-06	7.034e-05	5	19
BTN3A3	Up				19	GO:0003823	antigen binding		0.0002523	0.007762	7	120					19	GO:0048037	cofactor binding		2.178e-06	9.744e-05	14	277
BUB1	Up				20	GO:0032550	purine ribonucleoside binding		0.0002526	0.007762	35	1828					20	GO:0005501	retinoid binding		3.179e-06	0.0001351	6	38
C16orf54	Up				21	GO:0032549	ribonucleoside binding		0.0002606	0.007762	35	1831					21	GO:0019840	isoprenoid binding		5.039e-06	0.000204	6	41
C2	Up				22	GO:0001883	purine nucleoside binding		0.0002606	0.007762	35	1831					22	GO:0008237	metallopeptidase activity		6.941e-06	0.0002682	11	188
C2CD4A	Up				23	GO:0005524	ATP binding		0.0002713	0.007762	30	1475					23	GO:0019841	retinol binding		9.002e-06	0.0003327	4	13
C4BPB	Up				24	GO:0001882	nucleoside binding		0.0002801	0.007762	35	1838					24	GO:0017127	cholesterol transporter activity		1.25e-05	0.0004425	4	14
C7orf50	Up				25	GO:0042287	MHC protein binding		0.0002804	0.007762	4	31					25	GO:0015081	sodium ion transmembrane transporter activity		1.817e-05	0.0006179	9	136
CCL11	Up				GO: Biological Process												GO: Biological Process
CCL5	Up					ID	Name	Source	pValue	FDR B&H	Genes from Input	Genes in Annotation						ID	Name	Source	pValue	FDR B&H	Genes from Input	Genes in Annotation
CCNA2	Up				1	GO:0006955	immune response		4.051e-24	1.475e-20	66	1572					1	GO:0019752	carboxylic acid metabolic process		6.928e-22	1.18e-18	52	1003
CCNB1	Up				2	GO:0006952	defense response		1.825e-21	3.324e-18	64	1651					2	GO:0006082	organic acid metabolic process		6.996e-22	1.18e-18	55	1131
CCNB2	Up				3	GO:0034341	response to interferon-gamma		5.33e-21	6.047e-18	24	163					3	GO:0043436	oxoacid metabolic process		1.266e-20	1.423e-17	53	1114
CD24	Up				4	GO:0045087	innate immune response		6.641e-21	6.047e-18	46	846					4	GO:0032787	monocarboxylic acid metabolic process		2.526e-19	2.13e-16	39	617
CD38	Up				5	GO:1903047	mitotic cell cycle process		4.803e-20	3.499e-17	47	931					5	GO:0006631	fatty acid metabolic process		9.302e-16	6.275e-13	28	379
CDC20	Up				6	GO:0034097	response to cytokine		1.162e-19	7.055e-17	44	825					6	GO:0007586	digestion		4.443e-15	2.498e-12	20	176
CDC25B	Up				7	GO:0000280	nuclear division		1.58e-19	7.735e-17	38	599					7	GO:0044255	cellular lipid metabolic process		7.444e-15	3.587e-12	44	1064
CDC6	Up				8	GO:0071345	cellular response to cytokine stimulus		1.699e-19	7.735e-17	41	713					8	GO:0006629	lipid metabolic process		5.295e-14	2.232e-11	49	1377
CDCA2	Up				9	GO:0019221	cytokine-mediated signaling pathway		7.016e-19	2.839e-16	36	553					9	GO:0055114	oxidation-reduction process		8.581e-14	3.216e-11	41	996
CDCA8	Up				10	GO:0022402	cell cycle process		1.005e-18	3.66e-16	55	1385					10	GO:0006721	terpenoid metabolic process		1.551e-11	5.054e-09	14	111
CDKN3	Up				11	GO:0071346	cellular response to interferon-gamma		1.137e-18	3.683e-16	21	140					11	GO:0006720	isoprenoid metabolic process		1.648e-11	5.054e-09	15	134
CENPA	Up				12	GO:0048285	organelle fission		1.213e-18	3.683e-16	38	636					12	GO:0044283	small molecule biosynthetic process		2.271e-11	6.383e-09	28	572
CENPE	Up				13	GO:0000278	mitotic cell cycle		1.621e-18	4.542e-16	47	1016					13	GO:0042445	hormone metabolic process		1.119e-10	2.903e-08	17	208
CENPF	Up				14	GO:0002252	immune effector process		2.455e-18	6.385e-16	43	851					14	GO:1901615	organic hydroxy compound metabolic process		1.258e-10	3.032e-08	27	573
CENPW	Up				15	GO:0050776	regulation of immune response		1.089e-16	2.501e-14	42	899					15	GO:0006811	ion transport		2.862e-10	6.436e-08	47	1627
CEP128	Up				16	GO:0007059	chromosome segregation		1.099e-16	2.501e-14	27	333					16	GO:0001523	retinoid metabolic process		3.486e-10	7.35e-08	12	93
CEP55	Up				17	GO:0060337	type I interferon signaling pathway		1.76e-16	3.771e-14	16	81					17	GO:0055085	transmembrane transport		3.922e-10	7.782e-08	42	1356
CIITA	Up				18	GO:0002682	regulation of immune system process		1.976e-16	3.998e-14	54	1506					18	GO:0016042	lipid catabolic process		8.103e-10	1.461e-07	19	303
CKAP2L	Up				19	GO:0071357	cellular response to type I interferon		2.167e-16	4.155e-14	16	82					19	GO:0016101	diterpenoid metabolic process		8.231e-10	1.461e-07	12	100
CKAP4	Up				20	GO:0060333	interferon-gamma-mediated signaling pathway		3.977e-16	7.242e-14	16	85					20	GO:0044242	cellular lipid catabolic process		4.125e-09	6.957e-07	15	198
CLSPN	Up				21	GO:0034340	response to type I interferon		4.842e-16	8.398e-14	16	86					21	GO:0017144	drug metabolic process		9.162e-09	1.472e-06	8	40
CPNE5	Up				22	GO:0000819	sister chromatid segregation		1.826e-15	3.022e-13	22	225					22	GO:0042493	response to drug		1.272e-08	1.951e-06	22	481
CRTAM	Up				23	GO:0002684	positive regulation of immune system process		1.958e-15	3.1e-13	42	976					23	GO:0034219	carbohydrate transmembrane transport		1.502e-08	2.202e-06	7	28
CTLA4	Up				24	GO:0009607	response to biotic stimulus		2.236e-15	3.394e-13	43	1027					24	GO:0005975	carbohydrate metabolic process		1.926e-08	2.615e-06	29	823
CXCL10	Up				25	GO:0007049	cell cycle		2.417e-15	3.521e-13	57	1766					25	GO:0006066	alcohol metabolic process		1.938e-08	2.615e-06	20	408
CXCL11	Up				GO: Cellular Component												GO: Cellular Component
CXCL9	Up					ID	Name	Source	pValue	FDR B&H	Genes from Input	Genes in Annotation						ID	Name	Source	pValue	FDR B&H	Genes from Input	Genes in Annotation
CXCR6	Up				1	GO:0000793	condensed chromosome		4.19e-13	1.424e-10	19	208					1	GO:0016324	apical plasma membrane		2.087e-22	7.158e-20	33	335
CYTH4	Up				2	GO:0000778	condensed nuclear chromosome kinetochore		1.187e-12	2.018e-10	7	10					2	GO:0005903	brush border		1.878e-20	3.22e-18	22	129
DAPP1	Up				3	GO:0000779	condensed chromosome, centromeric region		3.258e-12	3.693e-10	14	105					3	GO:0045177	apical part of cell		4.563e-20	5.217e-18	34	428
DDX60	Up				4	GO:0005819	spindle		6.85e-12	4.672e-10	21	308					4	GO:0098862	cluster of actin-based cell projections		1.095e-18	9.387e-17	23	175
DERL3	Up				5	GO:0000775	chromosome, centromeric region		6.871e-12	4.672e-10	17	185					5	GO:0098590	plasma membrane region		2.657e-15	1.823e-13	44	1041
DIAPH3	Up				6	GO:0000777	condensed chromosome kinetochore		1.412e-11	8.004e-10	13	95					6	GO:0031526	brush border membrane		6.234e-15	3.564e-13	14	65
DLGAP5	Up				7	GO:0000780	condensed nuclear chromosome, centromeric region		1.81e-11	8.793e-10	8	21					7	GO:0098589	membrane region		1.445e-13	7.083e-12	46	1267
DUSP4	Up				8	GO:0000776	kinetochore		3.264e-11	1.387e-09	14	124					8	GO:0031226	intrinsic component of plasma membrane		3.913e-09	1.678e-07	46	1714
E2F5	Up				9	GO:0000922	spindle pole		1.032e-09	3.898e-08	13	133					9	GO:0005887	integral component of plasma membrane		1.147e-08	4.37e-07	44	1651
E2F7	Up				10	GO:0009986	cell surface		1.172e-09	3.985e-08	31	873					10	GO:0031253	cell projection membrane		1.137e-07	3.901e-06	17	332
ETV7	Up				11	GO:0000940	condensed chromosome outer kinetochore		1.664e-09	5.142e-08	6	13					11	GO:0042627	chylomicron		8.445e-06	0.0002633	4	13
FAM46C	Up				12	GO:0000942	condensed nuclear chromosome outer kinetochore		1.051e-08	2.978e-07	4	4					12	GO:0034385	triglyceride-rich plasma lipoprotein particle		5.396e-05	0.001424	4	20
FASLG	Up				13	GO:0051233	spindle midzone		1.695e-08	4.433e-07	7	30					13	GO:0034361	very-low-density lipoprotein particle		5.396e-05	0.001424	4	20
FASN	Up				14	GO:0005694	chromosome		2.617e-08	6.356e-07	30	941					14	GO:0016323	basolateral plasma membrane		0.0003096	0.007585	10	244
FCGR1A	Up				15	GO:0098687	chromosomal region		9.113e-08	2.066e-06	17	344					15	GO:0034363	intermediate-density lipoprotein particle		0.0006743	0.01542	2	4
FCGR2A	Up				16	GO:0005876	spindle microtubule		1.621e-07	3.445e-06	8	60					16	GO:0005615	extracellular space		0.0008043	0.01641	29	1449
FCGR3A	Up				17	GO:0098552	side of membrane		2.792e-07	5.584e-06	20	510					17	GO:0034358	plasma lipoprotein particle		0.0008611	0.01641	4	40
FCRL2	Up				18	GO:0015630	microtubule cytoskeleton		3.87e-07	7.31e-06	31	1125					18	GO:1990777	lipoprotein particle		0.0008611	0.01641	4	40
FCRL5	Up				19	GO:0009897	external side of plasma membrane		6.998e-07	1.252e-05	15	310					19	GO:0032994	protein-lipid complex		0.001037	0.01872	4	42
FFAR2	Up				20	GO:0030496	midbody		1.416e-06	2.386e-05	10	137					20	GO:0005783	endoplasmic reticulum		0.001256	0.02154	32	1706
FGL2	Up				21	GO:0044427	chromosomal part		1.474e-06	2.386e-05	25	839					21	GO:0031528	microvillus membrane		0.001394	0.02276	3	21
FKBP11	Up				22	GO:0044215	other organism		3.767e-06	5.295e-05	5	24					22	GO:0031225	anchored component of membrane		0.001705	0.02658	7	160
GBP1	Up				23	GO:0044217	other organism part		3.767e-06	5.295e-05	5	24					23	GO:0044432	endoplasmic reticulum part		0.00182	0.02714	24	1177
GBP4	Up				24	GO:0044216	other organism cell		3.767e-06	5.295e-05	5	24					24	GO:0005902	microvillus		0.002682	0.03832	5	89
GBP5	Up				25	GO:0005813	centrosome		3.894e-06	5.295e-05	18	501					25	GO:0034366	spherical high-density lipoprotein particle		0.003059	0.04197	2	8
GGH	Up				Human Phenotype												Mouse Phenotype
GINS4	Up					ID	Name	Source	pValue	FDR B&H	Genes from Input	Genes in Annotation						ID	Name	Source	pValue	FDR B&H	Genes from Input	Genes in Annotation
GLCCI1	Up				1	HP:0001913	Granulocytopenia		3.438e-06	0.005121	11	187					1	MP:0001547	abnormal lipid level		5.593e-06	0.006929	35	1217
GTSE1	Up				2	HP:0003613	Antiphospholipid antibody positivity		4.664e-06	0.005121	6	42					2	MP:0002118	abnormal lipid homeostasis		6.218e-06	0.006929	36	1277
HJURP	Up				3	HP:0001911	Abnormal granulocyte morphology		9.262e-06	0.005798	17	497					3	MP:0001664	abnormal digestion		1.779e-05	0.006929	9	113
HLA-B	Up				4	HP:0002665	Lymphoma		1.056e-05	0.005798	14	345					4	MP:0013244	abnormal vitamin metabolism		1.911e-05	0.006929	4	13
HLA-E	Up				5	HP:0000820	Abnormality of the thyroid gland		1.83e-05	0.006951	16	467					5	MP:0013274	abnormal vitamin or vitamin cofactor metabolism		1.911e-05	0.006929	4	13
HLA-F	Up				6	HP:0100827	Lymphocytosis		2.636e-05	0.006951	8	115					6	MP:0011233	abnormal vitamin A metabolism		1.911e-05	0.006929	4	13
HMMR	Up				7	HP:0001875	Neutropenia		2.668e-05	0.006951	13	324					7	MP:0001666	abnormal intestinal absorption		2.235e-05	0.006929	7	65
HSPBP1	Up				8	HP:0010974	Abnormality of myeloid leukocytes		2.808e-05	0.006951	17	540					8	MP:0003949	abnormal circulating lipid level		2.296e-05	0.006929	29	974
HYOU1	Up				9	HP:0011991	Abnormal neutrophil count		2.849e-05	0.006951	13	326					9	MP:0010028	aciduria		3.304e-05	0.008863	6	47
IFI27	Up				10	HP:0012140	Abnormality of cells of the lymphoid lineage		3.927e-05	0.008623	13	336					10	MP:0000184	abnormal circulating HDL cholesterol level		5.554e-05	0.01341	13	269
IFI44	Up				11	HP:0001874	Abnormality of neutrophils		4.388e-05	0.00876	14	391					11	MP:0003947	abnormal cholesterol level		0.0001121	0.02314	21	647
IFNG	Up				12	HP:0006775	Multiple myeloma		4.826e-05	0.008832	8	125					12	MP:0005311	abnormal circulating amino acid level		0.000115	0.02314	13	289
IGFBP5	Up				13	HP:0002729	Follicular hyperplasia		5.33e-05	0.008909	5	39					13	MP:0005278	abnormal cholesterol homeostasis		0.0001332	0.02473	21	655
IGLL5	Up				14	HP:0030448	Soft tissue sarcoma		5.68e-05	0.008909	13	348					14	MP:0012224	abnormal sterol level		0.0001611	0.02778	21	664
IKZF2	Up				15	HP:0002788	Recurrent upper respiratory tract infections		6.345e-05	0.009065	9	168					15	MP:0005334	abnormal fat pad morphology		0.0001782	0.02811	13	302
IKZF3	Up				16	HP:0002721	Immunodeficiency		6.851e-05	0.009065	15	462					16	MP:0012226	increased sterol level		0.0002148	0.02811	14	350
IL1RN	Up				17	HP:0000872	Hashimoto thyroiditis		7.018e-05	0.009065	11	257					17	MP:0003982	increased cholesterol level		0.0002148	0.02811	14	350
IL21R	Up				18	HP:0011947	Respiratory tract infection		7.694e-05	0.009078	18	645					18	MP:0010330	abnormal circulating lipoprotein level		0.0002212	0.02811	14	351
IL32	Up				19	HP:0012539	Non-Hodgkin lymphoma		7.854e-05	0.009078	6	68					19	MP:0010329	abnormal lipoprotein level		0.0002212	0.02811	14	351
IRF1	Up				20	HP:0100646	Thyroiditis		8.365e-05	0.009185	11	262					20	MP:0011234	abnormal retinol level		0.000254	0.03042	3	10
IRF4	Up				21	HP:0001433	Hepatosplenomegaly		9.951e-05	0.01027	10	221					21	MP:0005332	abnormal amino acid level		0.000271	0.03042	14	358
IRF9	Up				22	HP:0001973	Autoimmune thrombocytopenia		0.0001029	0.01027	8	139					22	MP:0000180	abnormal circulating cholesterol level		0.0002772	0.03042	19	591
ISG15	Up				23	HP:0001888	Lymphopenia		0.0001308	0.01161	12	325					23	MP:0001556	increased circulating HDL cholesterol level		0.0003205	0.03364	8	130
ITGAL	Up				24	HP:0001904	Neutropenia in presence of anti-neutropil antibodies		0.0001363	0.01161	3	10					Domain
ITGAX	Up				25	HP:0000340	Sloping forehead		0.0001388	0.01161	7	108						ID	Name	Source	pValue	FDR B&H	Genes from Input	Genes in Annotation
JAK2	Up				Mouse Phenotype												1	IPR020846	MFS dom	InterPro	1.942e-06	0.001101	10	134
KIAA1524	Up					ID	Name	Source	pValue	FDR B&H	Genes from Input	Genes in Annotation					2	3.40.50.720	-	Gene3D	2.282e-06	0.001101	11	169
KIF11	Up				1	MP:0005025	abnormal response to infection		3.217e-13	2.712e-10	33	591					3	IPR016040	NAD(P)-bd dom	InterPro	2.866e-06	0.001101	11	173
KIF14	Up				2	MP:0001793	altered susceptibility to infection		3.321e-13	2.712e-10	32	555					4	IPR003663	Sugar/inositol transpt	InterPro	1.207e-05	0.003478	4	14
KIF15	Up				3	MP:0003945	abnormal lymphocyte physiology		3.49e-13	2.712e-10	44	1049					5	IPR005829	Sugar transporter CS	InterPro	2.204e-05	0.003972	5	32
KIF18A	Up				4	MP:0002444	abnormal T cell physiology		1.478e-12	8.613e-10	34	663					6	PF05805	L6 membrane	Pfam	2.412e-05	0.003972	3	6
KIF4A	Up				5	MP:0002406	increased susceptibility to infection		1.997e-12	9.312e-10	28	449					7	IPR008661	L6 membrane	InterPro	2.412e-05	0.003972	3	6
KLHL6	Up				6	MP:0002420	abnormal adaptive immunity		7.783e-12	3.024e-09	51	1499					8	PS00217	SUGAR TRANSPORT 2	PROSITE	2.797e-05	0.004031	4	17
KLRD1	Up				7	MP:0002442	abnormal leukocyte physiology		2.078e-11	6.921e-09	49	1433					9	PS00142	ZINC PROTEASE	PROSITE	9.22e-05	0.01181	7	98
KPNA2	Up				8	MP:0001545	abnormal hematopoietic system physiology		3.355e-11	9.775e-09	53	1666					10	IPR008294	Meprin	InterPro	0.0001169	0.01234	2	2
LAX1	Up				9	MP:0001819	abnormal immune cell physiology		4.43e-11	1.147e-08	49	1463					11	PS00216	SUGAR TRANSPORT 1	PROSITE	0.0001177	0.01234	4	24
LMO4	Up				10	MP:0002421	abnormal cell-mediated immunity		5.96e-11	1.389e-08	49	1475					12	3.40.47.10	-	Gene3D	0.0001401	0.01243	3	10
LPL	Up				11	MP:0012382	abnormal blood cell physiology		1.131e-10	2.397e-08	50	1555					13	IPR016039	Thiolase-like	InterPro	0.0001401	0.01243	3	10
LRG1	Up				12	MP:0002418	increased susceptibility to viral infection		1.292e-10	2.51e-08	15	133					14	PS50850	MFS	PROSITE	0.0001697	0.01282	7	108
LRP8	Up				13	MP:0002425	altered susceptibility to autoimmune disorder		2.382e-10	4.271e-08	22	335					15	1.10.540.10	-	Gene3D	0.0003261	0.01282	3	13
MANF	Up				14	MP:0001828	abnormal T cell activation		4.242e-10	7.063e-08	23	379					16	IPR013786	AcylCoA DH/ox N	InterPro	0.0003261	0.01282	3	13
MAP4K1	Up				15	MP:0001844	autoimmune response		5.458e-10	8.482e-08	24	419					17	PF00561	Abhydrolase 1	Pfam	0.0003286	0.01282	4	31
MCM10	Up				16	MP:0005005	abnormal self tolerance		6.012e-10	8.758e-08	24	421					18	IPR011642	Gate dom	InterPro	0.0003446	0.01282	2	3
MKI67	Up				17	MP:0005000	abnormal immune tolerance		8.796e-10	1.206e-07	24	429					19	IPR011657	CNT C dom	InterPro	0.0003446	0.01282	2	3
MMP12	Up				18	MP:0020185	altered susceptibility to viral infection		1.179e-09	1.526e-07	16	181					20	IPR018270	C nuclsd transpt met bac	InterPro	0.0003446	0.01282	2	3
MYBL2	Up				19	MP:0002723	abnormal immune serum protein physiology		6.839e-09	8.39e-07	38	1101					21	PF00322	Endothelin	Pfam	0.0003446	0.01282	2	3
MYOF	Up				20	MP:0003009	abnormal cytokine secretion		1.889e-08	2.201e-06	28	668					22	IPR020475	Bibrotoxin/Sarafotoxin-D	InterPro	0.0003446	0.01282	2	3
MZB1	Up				21	MP:0008555	abnormal interferon secretion		2.357e-08	2.616e-06	19	320					23	IPR002668	CNT N dom	InterPro	0.0003446	0.01282	2	3
NCAPG	Up				22	MP:0008037	abnormal T cell morphology		3.04e-08	3.151e-06	34	962					24	SM00272	END	SMART	0.0003446	0.01282	2	3
NCAPH	Up				23	MP:0001835	abnormal antigen presentation		3.11e-08	3.151e-06	10	74					25	PS00270	ENDOTHELIN	PROSITE	0.0003446	0.01282	2	3
NDC80	Up				24	MP:0005094	abnormal T cell proliferation		5.932e-08	5.762e-06	19	339					Pathway
NDUFS8	Up				25	MP:0001800	abnormal humoral immune response		6.604e-08	6.098e-06	25	577						ID	Name	Source	pValue	FDR B&H	Genes from Input	Genes in Annotation
NETO2	Up				6: Domain [Display Chart] 192 input genes in category / 1173 annotations before applied cutoff / 18735 genes in category												1	199556	Vitamin digestion and absorption	BioSystems: KEGG	1.117e-11	9.598e-09	9	24
NLRC5	Up					ID	Name	Source	pValue	FDR B&H	Genes from Input	Genes in Annotation					2	132956	Metabolic pathways	BioSystems: KEGG	1.459e-09	4.367e-07	44	1272
NOS2	Up				1	IPR027640	Kinesin-like fam	InterPro	4.765e-06	0.0009166	6	43					3	1270144	Metabolism of vitamins and cofactors	BioSystems: REACTOME	1.525e-09	4.367e-07	16	177
NUF2	Up				2	PS00411	KINESIN MOTOR 1	PROSITE	5.47e-06	0.0009166	6	44					4	83031	Metabolism of xenobiotics by cytochrome P450	BioSystems: KEGG	3.224e-09	6.924e-07	11	74
NUGGC	Up				3	PS50067	KINESIN MOTOR 2	PROSITE	5.47e-06	0.0009166	6	44					5	1270001	Metabolism of lipids and lipoproteins	BioSystems: REACTOME	6.349e-09	1.091e-06	33	816
OAS2	Up				4	SM00129	KISc	SMART	5.47e-06	0.0009166	6	44					6	83020	Retinol metabolism	BioSystems: KEGG	1.216e-08	1.741e-06	10	65
OAS3	Up				5	3.40.850.10	-	Gene3D	5.47e-06	0.0009166	6	44					7	212237	Mineral absorption	BioSystems: KEGG	1.914e-08	2.349e-06	9	51
ODF3B	Up				6	IPR001752	Kinesin motor dom	InterPro	5.47e-06	0.0009166	6	44					8	83032	Drug metabolism - cytochrome P450	BioSystems: KEGG	2.546e-08	2.733e-06	10	70
PAQR4	Up				7	PF00225	Kinesin	Pfam	5.47e-06	0.0009166	6	44					9	83042	PPAR signaling pathway	BioSystems: KEGG	3.363e-08	3.21e-06	10	72
PARM1	Up				8	IPR010579	MHC I a C	InterPro	2.072e-05	0.0027	3	6					10	673221	Chemical carcinogenesis	BioSystems: KEGG	1.198e-07	1.029e-05	10	82
PARP9	Up				9	PF06623	MHC I C	Pfam	2.072e-05	0.0027	3	6					11	MAP00071 Fatty acid metabolism	MAP00071 Fatty acid metabolism	GenMAPP	1.365e-07	1.066e-05	8	46
PBK	Up				10	PS50835	IG LIKE	PROSITE	4.949e-05	0.00427	16	492					12	1270189	Biological oxidations	BioSystems: REACTOME	3.725e-07	2.667e-05	15	229
PCSK9	Up				11	IPR019821	Kinesin motor CS	InterPro	5.96e-05	0.00427	5	41					13	PW:0000484	altered lipoprotein metabolic	Pathway Ontology	1.009e-06	6.67e-05	4	7
PDIA4	Up				12	IPR027417	P-loop NTPase	InterPro	6.142e-05	0.00427	22	849					14	1270010	Fatty acid, triacylglycerol, and ketone body metabolism	BioSystems: REACTOME	1.321e-06	8.106e-05	15	253
PLK1	Up				13	IPR007110	Ig-like dom	InterPro	6.576e-05	0.00427	16	504					15	1269624	Retinoid metabolism and transport	BioSystems: REACTOME	1.604e-06	9.185e-05	7	44
PRDM1	Up				14	SM00199	SCY	SMART	6.709e-05	0.00427	5	42					16	1269903	Transmembrane transport of small molecules	BioSystems: REACTOME	3.208e-06	0.0001722	25	680
PRF1	Up				15	PF00048	IL8	Pfam	8.424e-05	0.00427	5	44					17	1269958	Digestion of dietary carbohydrate	BioSystems: REACTOME	3.559e-06	0.0001798	4	9
PRR11	Up				16	IPR001811	Chemokine IL8-like dom	InterPro	8.424e-05	0.00427	5	44					18	1270030	PPARA activates gene expression	BioSystems: REACTOME	5.669e-06	0.0002639	10	124
PRR5L	Up				17	PS00601	IRF 1	PROSITE	8.506e-05	0.00427	3	9					19	1339147	Metabolism of fat-soluble vitamins	BioSystems: REACTOME	5.837e-06	0.0002639	7	53
PSMB9	Up				18	IPR001346	Interferon reg fact DNA-bd dom	InterPro	8.506e-05	0.00427	3	9					20	1270029	Regulation of lipid metabolism by Peroxisome proliferator-activated receptor alpha (PPARalpha)	BioSystems: REACTOME	7.022e-06	0.0003016	10	127
PTPN7	Up				19	PS51507	IRF 2	PROSITE	8.506e-05	0.00427	3	9					21	PW:0000058	fatty acid metabolic	Pathway Ontology	1.067e-05	0.0004366	5	23
RAD51AP1	Up				20	IPR019817	Interferon reg fac CS	InterPro	8.506e-05	0.00427	3	9					22	194385	Fat digestion and absorption	BioSystems: KEGG	1.515e-05	0.0005916	6	41
REC8	Up				21	PF00605	IRF	Pfam	8.506e-05	0.00427	3	9					23	PW:0000729	statin pharmacokinetics pathway	Pathway Ontology	1.938e-05	0.0006591	4	13
REG4	Up				22	SM00348	IRF	SMART	8.506e-05	0.00427	3	9					24	SMP00051	Fatty acid Metabolism	SMPDB	1.938e-05	0.0006591	4	13
RGS16	Up				23	IPR013306	Tap1/ABCB2	InterPro	0.0001056	0.00427	2	2					25	PW:0000482	lipoprotein metabolic	Pathway Ontology	1.938e-05	0.0006591	4	13
RIPK2	Up				24	IPR031794	HMMR C	InterPro	0.0001056	0.00427	2	2					Pubmed
RP11-468E2.4	Up				25	IPR013305	ABC Tap-like	InterPro	0.0001056	0.00427	2	2						ID	Name	Source	pValue	FDR B&H	Genes from Input	Genes in Annotation
RRM2	Up				Pathway												1	23376485	Proteomic analysis of podocyte exosome-enriched fraction from normal human urine.	Pubmed	4.873e-28	1.442e-23	56	1744
RSAD2	Up					ID	Name	Source	pValue	FDR B&H	Genes from Input	Genes in Annotation					2	19056867	Large-scale proteomics and phosphoproteomics of urinary exosomes.	Pubmed	3.699e-21	4.267e-17	38	1017
SAMD9L	Up				1	1269311	Interferon Signaling	BioSystems: REACTOME	2.366e-16	2.086e-13	23	202					3	23676500	Endothelin-2 deficiency causes growth retardation, hypothermia, and emphysema in mice.	Pubmed	4.327e-21	4.267e-17	13	36
SFRP1	Up				2	1269314	Interferon gamma signaling	BioSystems: REACTOME	9.008e-16	3.972e-13	17	94					4	23533145	In-depth proteomic analyses of exosomes isolated from expressed prostatic secretions in urine.	Pubmed	1.651e-19	1.221e-15	37	1069
SGOL2	Up				3	1269741	Cell Cycle	BioSystems: REACTOME	6.207e-14	1.418e-11	34	624					5	20602615	Physiogenomic analysis of statin-treated patients: domain-specific counter effects within the ACACB gene on low-density lipoprotein cholesterol?	Pubmed	1.103e-18	6.527e-15	19	192
SHCBP1	Up				4	1269312	Interferon alpha/beta signaling	BioSystems: REACTOME	6.431e-14	1.418e-11	14	69					6	18660489	Multiple genetic variants along candidate pathways influence plasma high-density lipoprotein cholesterol concentrations.	Pubmed	1.581e-16	7.793e-13	19	250
SIRPG	Up				5	1269820	Mitotic Prometaphase	BioSystems: REACTOME	2.685e-13	4.737e-11	16	111					7	19343046	Association study between single-nucleotide polymorphisms in 199 drug-related genes and commonly measured quantitative traits of 752 healthy Japanese subjects.	Pubmed	1.067e-14	4.51e-11	16	193
SLAMF7	Up				6	1269763	Cell Cycle, Mitotic	BioSystems: REACTOME	4.787e-13	7.037e-11	30	517					8	20679960	Pharmacogenetic analysis of lipid responses to rosuvastatin in Chinese patients.	Pubmed	6.747e-14	2.495e-10	11	66
SLC1A4	Up				7	1269310	Cytokine Signaling in Immune system	BioSystems: REACTOME	7.483e-13	9.428e-11	36	763					9	21386911	Identification of anchor genes during kidney development defines ontological relationships, molecular subcompartments and regulatory pathways.	Pubmed	1.909e-11	6.274e-08	13	179
SLC7A11	Up				8	1269821	Resolution of Sister Chromatid Cohesion	BioSystems: REACTOME	2.018e-11	2.225e-09	14	103					10	18996102	Physiogenomic comparison of edema and BMI in patients receiving rosiglitazone or pioglitazone.	Pubmed	4.296e-11	1.271e-07	11	117
SLC9A7	Up				9	138007	PLK1 signaling events	BioSystems: Pathway Interaction Database	8.328e-11	8.161e-09	10	44					11	16498401	In vivo role of the HNF4alpha AF-1 activation domain revealed by exon swapping.	Pubmed	1.092e-10	2.936e-07	8	45
SLFN11	Up				10	1269519	RHO GTPases Activate Formins	BioSystems: REACTOME	1.41e-09	1.244e-07	13	117					12	20031551	Pharmacogenetic predictors of statin-mediated low-density lipoprotein cholesterol reduction and dose response.	Pubmed	2.73e-10	6.73e-07	7	31
SMIM5	Up				11	138080	Aurora B signaling	BioSystems: Pathway Interaction Database	1.651e-08	1.324e-06	8	39					13	19060911	Loci influencing lipid levels and coronary heart disease risk in 16 European population cohorts.	Pubmed	6.856e-10	1.498e-06	7	35
SP140	Up				12	137925	Aurora A signaling	BioSystems: Pathway Interaction Database	6.609e-08	4.858e-06	7	31					14	21886157	Human metabolic individuality in biomedical and pharmaceutical research.	Pubmed	7.922e-10	1.498e-06	8	57
SP6	Up				13	1269826	Separation of Sister Chromatids	BioSystems: REACTOME	1.311e-07	8.893e-06	13	170					15	17457002	Apolipoprotein A-I/C-III/A-IV SstI and apolipoprotein B XbaI polymorphisms do not affect early functional and structural changes in atherosclerosis: the Cardiovascular Risk in Young Finns study.	Pubmed	8.103e-10	1.498e-06	4	4
STARD5	Up				14	1269810	M Phase	BioSystems: REACTOME	1.993e-07	1.256e-05	17	311					16	15823278	Apolipoprotein A-I/C-III/A-IV SstI and apolipoprotein B XbaI polymorphisms and their association with carotid artery intima-media thickness in the Finnish population. The Cardiovascular Risk in Young Finns Study.	Pubmed	8.103e-10	1.498e-06	4	4
STAT1	Up				15	137935	FOXM1 transcription factor network	BioSystems: Pathway Interaction Database	2.436e-07	1.432e-05	7	37					17	20403997	Genetic variation in 3-hydroxy-3-methylglutaryl CoA reductase modifies the chemopreventive activity of statins for colorectal cancer.	Pubmed	1.584e-09	2.753e-06	8	62
TACC3	Up				16	1269825	Mitotic Anaphase	BioSystems: REACTOME	2.723e-07	1.501e-05	13	181					18	16335952	Human plasma N-glycoproteome analysis by immunoaffinity subtraction, hydrazide chemistry, and mass spectrometry.	Pubmed	1.675e-09	2.753e-06	13	257
TAP1	Up				17	1269823	Mitotic Metaphase and Anaphase	BioSystems: REACTOME	2.902e-07	1.506e-05	13	182					19	19956635	Fulfilling the promise of personalized medicine? Systematic review and field synopsis of pharmacogenetic studies.	Pubmed	7.664e-09	1.193e-05	9	108
TAP2	Up				18	377873	Herpes simplex infection	BioSystems: KEGG	3.505e-07	1.718e-05	13	185					20	24816252	An atlas of genetic influences on human blood metabolites.	Pubmed	8.086e-09	1.196e-05	11	191
TGM2	Up				19	83124	Graft-versus-host disease	BioSystems: KEGG	5.109e-07	2.372e-05	7	41					21	14718574	The human plasma proteome: a nonredundant list developed by combination of four separate sources.	Pubmed	2.557e-08	3.434e-05	10	166
TIGIT	Up				20	217173	Influenza A	BioSystems: KEGG	1.158e-06	5.107e-05	12	173					22	4345202	Interchange of apolipoproteins between chylomicrons and high density lipoproteins during alimentary lipemia in man.	Pubmed	2.786e-08	3.434e-05	4	7
TNIP3	Up				21	1269804	Polo-like kinase mediated events	BioSystems: REACTOME	1.308e-06	5.492e-05	5	17					23	17575980	Differential expression of intestinal membrane transporters in cholera patients.	Pubmed	2.786e-08	3.434e-05	4	7
TOP2A	Up				22	1269799	G2/M Transition	BioSystems: REACTOME	2.219e-06	8.895e-05	12	184					24	22229870	Genome-wide association of serum uric acid concentration: replication of sequence variants in an island population of the Adriatic coast of Croatia.	Pubmed	2.786e-08	3.434e-05	4	7
TPX2	Up				23	1269797	Mitotic G2-G2/M phases	BioSystems: REACTOME	2.484e-06	9.527e-05	12	186					25	24929016	GATA4 and GATA6 regulate intestinal epithelial cytodifferentiation during development.	Pubmed	3.168e-08	3.748e-05	6	35
TRIM31	Up				24	83074	Antigen processing and presentation	BioSystems: KEGG	3.838e-06	0.000141	8	77					Interaction
TRIM69	Up				25	M17370	Role of Ran in mitotic spindle regulation	MSigDB C2 BIOCARTA (v6.0)	4.018e-06	0.0001418	4	10						ID	Name	Source	pValue	FDR B&H	Genes from Input	Genes in Annotation
TRIP13	Up				Pubmed												1	int:LRAT	LRAT interactions		4.385e-06	0.01323	3	4
TYMP	Up					ID	Name	Source	pValue	FDR B&H	Genes from Input	Genes in Annotation					2	int:GRP	GRP interactions		1.088e-05	0.01642	3	5
UBD	Up				1	26410627	The Interleukin-2-mTORc1 Kinase Axis Defines the Signaling, Differentiation, and Metabolism of T Helper 1 and Follicular B Helper T Cells.	Pubmed	2.421e-31	9.429e-27	28	212					3	int:CYP3A4	CYP3A4 interactions		1.864e-05	0.01876	4	16
UBE2S	Up				2	28535371	Repression of Interstitial Identity in Nephron Progenitor Cells by Pax2 Establishes the Nephron-Interstitium Boundary during Kidney Development.	Pubmed	2.01e-26	3.913e-22	19	83					4	int:CCK	CCK interactions		3.75e-05	0.02829	3	7
USP18	Up				3	19946888	Defining the membrane proteome of NK cells.	Pubmed	6.683e-21	8.674e-17	39	1168					Transcription Factor Binding Site
WARS	Up				4	20360068	Systematic analysis of human protein complexes identifies chromosome segregation proteins.	Pubmed	1.489e-17	1.45e-13	35	1149						ID	Name	Source	pValue	FDR B&H	Genes from Input	Genes in Annotation
XRCC4	Up				5	24742347	HIV-1 Tat second exon limits the extent of Tat-mediated modulation of interferon-stimulated genes in antigen presenting cells.	Pubmed	3.322e-17	2.248e-13	11	37					1	V$HNF4 01	V$HNF4 01		8.602e-05	0.02768	11	213
ZBP1	Up				6	20237496	New genetic associations detected in a host response study to hepatitis B vaccine.	Pubmed	3.464e-17	2.248e-13	30	825					2	V$HNF4ALPHA Q6	V$HNF4ALPHA Q6		0.0001244	0.02768	11	222
ZWINT	Up				7	16565220	Phosphoproteome analysis of the human mitotic spindle.	Pubmed	4.526e-17	2.518e-13	18	210					3	V$HNF4 01 B	V$HNF4 01 B		0.0002781	0.04126	10	204
ABCB1	Down				8	23012479	Impact of lactobacilli on orally acquired listeriosis.	Pubmed	1.378e-15	6.706e-12	14	117					4	V$HNF1 Q6	V$HNF1 Q6		0.0003926	0.04368	10	213
ABCG2	Down				9	26638075	A Dynamic Protein Interaction Landscape of the Human Centrosome-Cilium Interface.	Pubmed	1.888e-14	8.168e-11	39	1820					Gene Family
ABCG5	Down				10	8125298	Oligo-capping: a simple method to replace the cap structure of eukaryotic mRNAs with oligoribonucleotides.	Pubmed	5.561e-14	2.165e-10	39	1883						ID	Name	Source	pValue	FDR B&H	Genes from Input	Genes in Annotation
ABHD6	Down				11	26116899	Genome-wide transcriptional profiling reveals that HIV-1 Vpr differentially regulates interferon-stimulated genes in human monocyte-derived dendritic cells.	Pubmed	1.46e-13	5.168e-10	10	53					1	752	Solute carriers	genenames.org	2.217e-13	2.128e-11	22	395
ACADM	Down				12	19692168	Genetic susceptibility to distinct bladder cancer subphenotypes.	Pubmed	7.382e-13	2.396e-09	19	422					2	405	Apolipoproteins	genenames.org	1.667e-05	0.0008002	4	21
ACADSB	Down				13	19625176	PTEN identified as important risk factor of chronic obstructive pulmonary disease.	Pubmed	1.093e-12	3.274e-09	18	376					3	811	ATP binding cassette subfamily G	genenames.org	0.0005546	0.01589	2	5
ACAT1	Down				14	18676680	Pathway-based evaluation of 380 candidate genes and lung cancer susceptibility suggests the importance of the cell cycle pathway.	Pubmed	1.364e-12	3.793e-09	18	381					4	471	CD molecules|Tumor necrosis factor superfamily	genenames.org	0.0008094	0.01589	10	394
ACE	Down				15	19170196	Polymorphisms in innate immunity genes and lung cancer risk in Xuanwei, China.	Pubmed	1.489e-12	3.865e-09	18	383					5	894	Astacins	genenames.org	0.0008278	0.01589	2	6
ACOX1	Down				16	20503287	Interleukin-9 polymorphism in infants with respiratory syncytial virus infection: an opposite effect in boys and girls.	Pubmed	3.207e-12	7.392e-09	14	204					6	363	UDP glucuronosyltransferases	genenames.org	0.001766	0.02825	3	32
ADAMDEC1	Down				17	22401175	Gene expression analysis of rheumatoid arthritis synovial lining regions by cDNA microarray combined with laser microdissection: up-regulation of inflammation-associated STAT1, IRF1, CXCL9, CXCL10, and CCL5.	Pubmed	3.227e-12	7.392e-09	5	5					7	743	Short chain dehydrogenase/reductase superfamily	genenames.org	0.002596	0.03553	4	76
ADH4	Down				18	19258923	Genetic susceptibility to respiratory syncytial virus bronchiolitis in preterm children is associated with airway remodeling genes and innate immune genes.	Pubmed	3.427e-12	7.414e-09	14	205					8	974	Acyl-CoA dehydrogenase family	genenames.org	0.002961	0.03553	2	11
ADI1	Down				19	17703412	Genetic susceptibility to respiratory syncytial virus bronchiolitis is predominantly associated with innate immune genes.	Pubmed	3.909e-12	8.011e-09	14	207					9	305	Aquaporins	genenames.org	0.004827	0.04634	2	14
AGMO	Down				20	28923932	Cell cycle-targeting microRNAs promote differentiation by enforcing cell-cycle exit.	Pubmed	1.791e-11	3.487e-08	7	23					10	762	Sulfotransferases, cytosolic	genenames.org	0.004827	0.04634	2	14
AKAP7	Down				21	21624938	Hemophagocytosis causes a consumptive anemia of inflammation.	Pubmed	1.919e-11	3.558e-08	5	6					Coexpression
ALDOB	Down				22	29632206	Neddylation mediates ventricular chamber maturation through repression of Hippo signaling.	Pubmed	2.061e-11	3.647e-08	8	39						ID	Name	Source	pValue	FDR B&H	Genes from Input	Genes in Annotation
AMN	Down				23	12539042	HIV-1 Tat reprograms immature dendritic cells to express chemoattractants for activated T cells and macrophages.	Pubmed	5.809e-11	9.835e-08	8	44					1	18318837-TableS1	Human MesenchymalStemCells Yamamoto08 1252genes	GeneSigDB	2.271e-24	8.86e-21	47	853
ANK3	Down				24	20628624	Evaluation of candidate stromal epithelial cross-talk genes identifies association between risk of serous ovarian cancer and TERT, a cancer susceptibility "hot-spot".	Pubmed	9.749e-11	1.582e-07	12	172					2	M13283	Liver selective genes	MSigDB C2: CGP Curated Gene Sets (v6.0)	2.296e-24	8.86e-21	29	244
ANXA13	Down				25	27760760	DR3 signaling modulates the function of Foxp3+ regulatory T cells and the severity of acute graft-versus-host disease.	Pubmed	1.111e-10	1.731e-07	7	29					3	M14791	Genes down-regulated in colorectal adenoma compared to normal mucosa samples.	MSigDB C2: CGP Curated Gene Sets (v6.0)	6.959e-20	1.79e-16	27	291
AOC1	Down				Interaction												4	M2342	Genes up-regulated in intestinal crypt cells upon deletion of CTNNB1 [GeneID=1499].	MSigDB C2: CGP Curated Gene Sets (v6.0)	5.693e-19	1.098e-15	37	682
APOA1	Down					ID	Name	Source	pValue	FDR B&H	Genes from Input	Genes in Annotation					5	M1286	Genes from 'subtype S3' signature of hepatocellular carcinoma (HCC): hepatocyte differentiation.	MSigDB C2: CGP Curated Gene Sets (v6.0)	1.299e-18	2.004e-15	25	266
APOA4	Down				1	int:CDK1	CDK1 interactions		7.011e-10	3.194e-06	20	344					6	M1475	Genes down-regulated in kidney biopsies from patients with acute transplant rejection compared to the biopsies from patients with well functioning kidneys more than 1-year post transplant.	MSigDB C2: CGP Curated Gene Sets (v6.0)	1.908e-17	2.454e-14	32	546
APOB	Down				2	int:NIN	NIN interactions		8.443e-09	1.923e-05	12	125					7	M15472	Down-regulated genes distinguishing between early gastric cancer (EGC) and normal tissue samples.	MSigDB C2: CGP Curated Gene Sets (v6.0)	2.551e-16	2.813e-13	26	366
APOC3	Down				3	int:HLA-G	HLA-G interactions		2.142e-08	3.252e-05	6	18					8	19306436-TableS2b	Human Stomach Zhao09 168genes	GeneSigDB	2.519e-15	2.43e-12	18	155
AQP10	Down				4	int:CDC20	CDC20 interactions		4.146e-08	4.721e-05	13	174					9	M1884	Genes up-regulated in vascular smooth muscle cells (VSMC) by MAPK8 (JNK1) [GeneID=5599].	MSigDB C2: CGP Curated Gene Sets (v6.0)	9.232e-15	7.916e-12	44	1305
AQP7	Down				5	int:PCM1	PCM1 interactions		2.278e-07	0.0002075	15	274					10	M5934	Genes encoding proteins involved in processing of drugs and other xenobiotics.	MSigDB H: Hallmark Gene Sets (v6.0)	1.733e-14	1.338e-11	19	200
ASAH2	Down				6	int:PLK1	PLK1 interactions		2.744e-07	0.0002083	15	278					11	M1432	Top genes down-regulated at day 5 of Cre-Lox induced APC [GeneID=324] knockout in the intestine.	MSigDB C2: CGP Curated Gene Sets (v6.0)	2.277e-14	1.598e-11	24	366
BDH2	Down				7	int:FZR1	FZR1 interactions		3.775e-07	0.0002457	12	176					12	M2755	Genes up-regulated in small intenstine in PRKCA [Gene ID=5578] knockout mice.	MSigDB C6: Oncogenic Signatures (v6.0)	1.873e-13	1.204e-10	17	170
BMF	Down				8	int:B2M	B2M interactions		5.772e-07	0.0003286	7	47					13	M7577	Genes down-regulated in hepatocellular carcinoma (HCC) compared to normal liver samples.	MSigDB C2: CGP Curated Gene Sets (v6.0)	2.28e-12	1.354e-09	26	540
BMP8B	Down				9	int:CCNF	CCNF interactions		1.285e-06	0.0006108	5	19					14	M9911	Genes negatively correlated with recurrence free survival in patients with hepatitis B-related (HBV) hepatocellular carcinoma (HCC).	MSigDB C2: CGP Curated Gene Sets (v6.0)	5.684e-12	3.133e-09	12	80
BPHL	Down				10	int:BUB1	BUB1 interactions		1.341e-06	0.0006108	7	53					15	17297478-SuppTable5	Human Intestine Vecchi07 1024genes	GeneSigDB	6.262e-11	3.023e-08	29	781
BST1	Down				11	int:BUB1B	BUB1B interactions		1.837e-06	0.0007283	9	106					16	15208663-SuppTable1b	Human Colon Kim04 235genes	GeneSigDB	6.268e-11	3.023e-08	14	149
BTNL8	Down				12	int:KNL1	KNL1 interactions		1.919e-06	0.0007283	6	36					17	15972966-Table1C	Human Colon Lacroix05 93genes	GeneSigDB	1.169e-10	5.308e-08	10	60
C17orf78	Down				13	int:CCR3	CCR3 interactions		2.211e-06	0.0007748	5	21					18	M5935	Genes encoding proteins involved in metabolism of fatty acids.	MSigDB H: Hallmark Gene Sets (v6.0)	1.379e-10	5.652e-08	14	158
C1orf115	Down				14	int:DPP4	DPP4 interactions		3.594e-06	0.001169	5	23					19	14767473-SuppTable2	Human Pancreas Nakamura04 346genes	GeneSigDB	1.436e-10	5.652e-08	18	294
C2orf88	Down				15	int:CCNB1	CCNB1 interactions		5.288e-06	0.001559	10	153					20	18218118-Table3	Mouse Pancreas Thakur08 72genes	GeneSigDB	1.465e-10	5.652e-08	9	44
C8A	Down				16	int:HIST1H2BG	HIST1H2BG interactions		5.475e-06	0.001559	12	227					21	14555994-Table1	Human Kidney Takahashi03 30genes clearcell	GeneSigDB	8.128e-10	2.987e-07	7	23
CAMK2N1	Down				17	int:SPICE1	SPICE1 interactions		6.285e-06	0.001684	10	156					22	M6145	Genes highly expressed in hepatocellular carcinoma with good survival.	MSigDB C2: CGP Curated Gene Sets (v6.0)	1.115e-09	3.91e-07	14	185
CAPN13	Down				18	int:RELA	RELA interactions		7.784e-06	0.00197	15	364					23	M9206	Genes down-regulated in hepatocellular carcinoma (HCC) cells with hepatic stem cell properties.	MSigDB C2: CGP Curated Gene Sets (v6.0)	1.31e-09	4.396e-07	10	76
CCDC152	Down				19	int:NUF2	NUF2 interactions		9.859e-06	0.002364	7	71					24	20937356-TableS1	Rat Hypothalamic Mansuy10 1270genes	GeneSigDB	1.438e-09	4.624e-07	29	894
CD36	Down				20	int:NDC80	NDC80 interactions		2.002e-05	0.004559	7	79					25	M1280	Cluster PAM4: genes down-regulated in hepatocellular carcinoma (HCC) vs normal liver tissue from mice deficient for TXNIP [GeneID=10628].	MSigDB C2: CGP Curated Gene Sets (v6.0)	1.543e-09	4.764e-07	16	261
CDHR5	Down				21	int:DCTN1	DCTN1 interactions		2.144e-05	0.00465	12	260					Coexpression Atlas
CDK20	Down				22	int:GMNN	GMNN interactions		2.992e-05	0.006194	7	84						ID	Name	Source	pValue	FDR B&H	Genes from Input	Genes in Annotation
CDKN2B	Down				23	int:ANAPC4	ANAPC4 interactions		3.289e-05	0.006513	6	58					1	small intestine	small intestine	Human Protein Atlas	3.292e-72	1.636e-68	68	339
CHP2	Down				24	int:KLRD1	KLRD1 interactions		3.935e-05	0.007169	3	7					2	duodenum	duodenum	Human Protein Atlas	7.091e-63	1.762e-59	61	321
CIB2	Down				25	int:CXCR3	CXCR3 interactions		3.935e-05	0.007169	3	7					3	Sample Type by Project: Shred 1/TCGA-Stomach/Stomach Adenocarcinoma/Stomach Adenocarcinoma - Mucinous/2/3	Sample Type by Project: Shred 1/TCGA-Stomach/Stomach Adenocarcinoma/Stomach Adenocarcinoma - Mucinous/2/3	TCGA-Stomach	1.429e-54	2.366e-51	45	159
COL25A1	Down				Transcription Factor Binding Site												4	gudmap kidney adult RenalCortexMixed Std 1000	kidney adult RenalCortexMixed Std top-relative-expression-ranked 1000	Gudmap Mouse MOE430.2	7.771e-41	9.653e-38	65	862
CTPS2	Down					ID	Name	Source	pValue	FDR B&H	Genes from Input	Genes in Annotation					5	gudmap developingKidney e15.5 early proxim tubul 1000	DevelopingKidney e15.5 early proxim tubul emap-28005 top-relative-expression-ranked 1000	Gudmap Mouse MOE430.2	9.187e-37	9.13e-34	59	785
CTSE	Down				1	V$ISRE 01	V$ISRE 01		8.873e-06	0.003931	11	188					6	gudmap kidney adult RenalCortexMixed Std 500	kidney adult RenalCortexMixed Std top-relative-expression-ranked 500	Gudmap Mouse MOE430.2	1.124e-36	9.309e-34	47	425
CYB5A	Down				2	STTTCRNTTT V$IRF Q6	STTTCRNTTT V$IRF Q6		7.453e-05	0.01476	9	158					7	gudmap kidney adult JuxtaGlom Ren1 1000	kidney adult JuxtaGlom Ren1 top-relative-expression-ranked 1000	Gudmap Mouse MOE430.2	3.534e-34	2.509e-31	57	801
CYBRD1	Down				3	V$IRF1 01	V$IRF1 01		9.992e-05	0.01476	10	203					8	gudmap kidney single cell adult RenalCortexMixed Scamp 1000	kidney single cell adult RenalCortexMixed StemCellamp top-relative-expression-ranked 1000	Gudmap Mouse MOE430.2	8.097e-33	5.03e-30	58	887
CYP1A1	Down				Gene Family												9	Sample Type by Project: Shred 1/TCGA-Pancreas/Pancreatic Adenocarcinoma/Ductal Adenocarcinoma/1/3	Sample Type by Project: Shred 1/TCGA-Pancreas/Pancreatic Adenocarcinoma/Ductal Adenocarcinoma/1/3	TCGA-Pancreas	1.941e-32	1.072e-29	28	111
CYP2C9	Down					ID	Name	Source	pValue	FDR B&H	Genes from Input	Genes in Annotation					10	gudmap kidney single cell adult RenalCortexMixed Scamp k1 1000	kidney single cell adult RenalCortexMixed StemCellamp k-means-cluster#1 top-relative-expression-ranked 1000	Gudmap Mouse MOE430.2	2.597e-32	1.291e-29	56	831
CYP3A4	Down				1	471	CD molecules|Tumor necrosis factor superfamily	genenames.org	6.037e-12	5.735e-10	20	394					11	gudmap kidney single cell adult RenalCortexMixed Scamp k4 500	kidney single cell adult RenalCortexMixed StemCellamp k-means-cluster#4 top-relative-expression-ranked 500	Gudmap Mouse MOE430.2	6.41e-31	2.654e-28	41	393
CYP4F2	Down				2	622	Kinesins|Protein phosphatase 1 regulatory subunits	genenames.org	8.781e-07	4.171e-05	6	46					12	gudmap developingKidney e15.5 early proxim tubul 500	DevelopingKidney e15.5 early proxim tubul emap-28005 top-relative-expression-ranked 500	Gudmap Mouse MOE430.2	6.41e-31	2.654e-28	41	393
DEFA6	Down				3	591	Histocompatibility complex|C1-set domain containing	genenames.org	1.186e-05	0.0003757	5	42					13	gudmap kidney adult JuxtaGlom Ren1 Captopr k2 1000	kidney adult JuxtaGlom Ren1 Captopr k-means-cluster#2 top-relative-expression-ranked 1000	Gudmap Mouse MOE430.2	7.034e-29	2.688e-26	41	442
DFNA5	Down				4	483	Chemokine ligands|Endogenous ligands	genenames.org	1.675e-05	0.0003978	5	45					14	PCBC ratio MESO-15 blastocyst vs MESO-15 amniotic fluid MSC cfr-2X-p05	MESO-15 blastocyst vs MESO-15 amniotic fluid MSC-Confounder removed-fold2.0 adjp0.05	PCBC_AltAnalyze	3.204e-28	1.137e-25	50	761
DGAT2	Down				5	590	Receptor Tyrosine Kinases|CD molecules|V-set domain containing|I-set domain containing|Immunoglobulin like domain containing	genenames.org	0.000171	0.003249	7	163					15	gudmap kidney adult JuxtaGlom Ren1 Captopr 1000	kidney adult JuxtaGlom Ren1 Captopr top-relative-expression-ranked 1000	Gudmap Mouse MOE430.2	9.178e-27	3.04e-24	49	780
DHDH	Down				6	1338	Baculoviral IAP repeat containing|Chromosomal passenger complex	genenames.org	0.0003011	0.004768	2	4					16	gudmap kidney adult JuxtaGlom Ren1 500	kidney adult JuxtaGlom Ren1 top-relative-expression-ranked 500	Gudmap Mouse MOE430.2	5.453e-26	1.693e-23	37	401
DHRS7	Down				7	473	Cyclins	genenames.org	0.001137	0.01456	3	29					17	gudmap developingKidney e15.5 Proximal Tubules 500	DevelopingKidney e15.5 Proximal Tubules emap-28005 top-relative-expression-ranked 500	Gudmap Mouse MOE430.2	2.432e-25	7.11e-23	36	389
DIRAS2	Down				8	419	Ring finger proteins|Baculoviral IAP repeat containing|Caspase recruitment domain containing	genenames.org	0.001379	0.01456	2	8					18	liver	liver	Human Protein Atlas	2.602e-25	7.184e-23	37	419
DNASE1	Down				9	982	E2F transcription factors	genenames.org	0.001379	0.01456	2	8					19	gudmap kidney single cell adult RenalCortexMixed Scamp 200	kidney single cell adult RenalCortexMixed StemCellamp top-relative-expression-ranked 200	Gudmap Mouse MOE430.2	1.493e-24	3.905e-22	26	164
DPEP1	Down				10	542	Endogenous ligands	genenames.org	0.001585	0.01506	7	237					20	Mouse Cell Atlas Mouse Regional GI Enterocytes Enterocyte Enterocyte Top 200	Mouse Cell Atlas Mouse Regional GI Enterocytes Enterocyte Enterocyte Top 200	Mouse Cell Atlas	1.81e-24	4.496e-22	38	474
DPP4	Down				11	806	ATP binding cassette subfamily B	genenames.org	0.002671	0.02307	2	11					21	gudmap kidney single cell adult RenalCortexMixed Scamp k3 200	kidney single cell adult RenalCortexMixed StemCellamp k-means-cluster#3 top-relative-expression-ranked 200	Gudmap Mouse MOE430.2	3.318e-24	7.851e-22	25	150
EDN1	Down				12	406	Apolipoprotein B mRNA editing enzyme catalytic subunits	genenames.org	0.003191	0.02526	2	12					22	Tabula Muris Consortium/Tabula Muris Consortium/Tissues and cell class/Large Intestine/enterocyte of epithelium of large intestine	Tabula Muris Consortium/Tabula Muris Consortium/Tissues and cell class/Large Intestine/enterocyte of epithelium of large intestine	Tabula Muris Consortium	1.336e-23	3.018e-21	26	178
EDN3	Down				13	588	Histocompatibility complex|C1-set domain containing	genenames.org	0.003812	0.02786	3	44					23	PCBC ratio MESO-15 vs MESO-5 cfr-2X-p05	Mesoderm Day 15 vs Mesoderm Day 5-Confounder removed-fold2.0 adjp0.05	PCBC_AltAnalyze	3.147e-23	6.799e-21	52	1071
EFNA1	Down				14	458	Blood group antigens|Butyrophilins|V-set domain containing	genenames.org	0.005005	0.03396	2	15					24	gudmap kidney adult CortVasc Tie2 k1 1000	kidney adult CortVasc Tie2 k-means-cluster#1 top-relative-expression-ranked 1000	Gudmap Mouse MOE430.2	1.083e-22	2.242e-20	31	315
ENPEP	Down				15	1160	CD molecules|Complement system|Integrin alpha subunits	genenames.org	0.007192	0.04555	2	18					25	Mouse Cell Atlas Mouse Regional GI Enterocytes Enterocyte Enterocyte Subtype Enterocyte Duodenum Top 200 Genes	Mouse Cell Atlas Mouse Regional GI Enterocytes Enterocyte Enterocyte Subtype Enterocyte Duodenum Top 200 Genes	Mouse Cell Atlas	3.268e-22	6.496e-20	29	273
ENPP3	Down				Coexpression												Drug
ENPP7	Down					ID	Name	Source	pValue	FDR B&H	Genes from Input	Genes in Annotation						ID	Name	Source	pValue	FDR B&H	Genes from Input	Genes in Annotation
EPHX2	Down				1	M15664	The 'Cervical Cancer Proliferation Cluster' (CCPC): genes whose expression in cervical carcinoma positively correlates with that of the HPV E6 and E7 oncogenes; they are also differentially expressed according to disease outcome.	MSigDB C2: CGP Curated Gene Sets (v6.0)	8.77e-60	7.472e-56	45	140					1	ctd:C016104	sodium bichromate	CTD	1.416e-30	3.895e-26	71	1633
F10	Down				2	19014521-TableS6c	Human Breast Reyal08 72genes	GeneSigDB	7.408e-55	3.156e-51	34	63					2	ctd:C089730	rosiglitazone	CTD	2.191e-27	3.013e-23	66	1570
FAM184A	Down				3	16141321-Table2	Human Breast Miller05 p53	GeneSigDB	8.414e-53	2.39e-49	71	816					3	ctd:D005632	Fructose	CTD	6.038e-24	5.536e-20	29	248
FAM213A	Down				4	18662380-S3-AURKA	Human Breast Wirapati08 355genes AURKA Module	GeneSigDB	3.473e-46	7.398e-43	49	344					4	ctd:C057693	troglitazone	CTD	5.664e-23	3.895e-19	56	1333
FBP1	Down				5	19043454-TableS2	Human Breast Thorner09 217genes	GeneSigDB	1.462e-45	2.491e-42	39	167					5	ctd:C074702	chromium hexavalent ion	CTD	1.089e-21	5.994e-18	58	1526
FBXO2	Down				6	16478745-SuppTable1-short	Human Breast Sotiriou06 128genes	GeneSigDB	2.153e-45	3.057e-42	34	104					6	ctd:D011285	Pregnenolone Carbonitrile	CTD	1.194e-18	5.473e-15	54	1533
FCER1A	Down				7	20581836-TableS2	Human Sarcoma Chibon10 67genes genomeComplexityPredictor	GeneSigDB	1.187e-44	1.445e-41	29	61					7	ctd:C076994	perfluorooctane sulfonic acid	CTD	1.768e-17	6.946e-14	54	1630
FLVCR2	Down				8	M3766	Up-regulated genes whose expression correlated with histologic grade of invasive breast cancer tumors: comparison of grade 1 vs grade 3.	MSigDB C2: CGP Curated Gene Sets (v6.0)	4.464e-44	4.754e-41	37	151					8	ctd:C029297	vinylidene chloride	CTD	3.973e-17	1.366e-13	51	1485
FMO5	Down				9	M7357	Genes up-regulated at early stages of progenitor T lymphocyte maturation compared to the late stages.	MSigDB C2: CGP Curated Gene Sets (v6.0)	2.733e-41	2.587e-38	32	107					9	ctd:C500085	muraglitazar	CTD	7.648e-17	2.132e-13	29	447
FOLH1	Down				10	M2993	Genes up-regulated in B lymphocytes: control versus stimulated by anti-IgM for 2h.	MSigDB C7: Immunologic Signatures (v6.0)	5.653e-41	4.816e-38	37	180					10	CID000000961	hydroxyl radicals	Stitch	8.281e-17	2.132e-13	48	1341
FTH1	Down				11	M2981	Genes up-regulated in B lymphocytes stimulated by anti-IgM: 2h versus 12h.	MSigDB C7: Immunologic Signatures (v6.0)	3.568e-40	2.764e-37	36	172					11	CID000003003	Betamethasone-d5	Stitch	8.527e-17	2.132e-13	48	1342
GABARAPL1	Down				12	16651414-Supp2	Human Breast Bertucci06 2537genes	GeneSigDB	2.15e-39	1.526e-36	78	1624					12	ctd:D001629	Bezafibrate	CTD	2.009e-16	4.606e-13	22	232
GABRE	Down				13	M3580	Genes up-regulated in comparison of wild type CD8 effector T cells at day 6 versus those from mice defficient for TRAF6 [GeneID=7189] at day 10.	MSigDB C7: Immunologic Signatures (v6.0)	3.734e-39	2.447e-36	37	200					13	ctd:C501413	tesaglitazar	CTD	2.242e-16	4.743e-13	30	504
GCNT4	Down				14	18318837-TableS2	Human MesenchymalStemCells Yamamoto08 387genes	GeneSigDB	1.279e-38	7.781e-36	40	265					14	ctd:C101814	perfluoro-n-undecanoic acid	CTD	4.638e-16	9.113e-13	27	404
GGN	Down				15	16478745-SuppTable1	Human Breast Sotiriou06 242genes	GeneSigDB	3.103e-38	1.763e-35	36	193					15	CID000000753	glycerol	Stitch	5.874e-16	1.018e-12	37	830
GRAMD1B	Down				16	17899371-GeneTable4	Human Breast Lauss08 374genes	GeneSigDB	3.558e-38	1.849e-35	44	364					16	CID000000303	sodium cholate	Stitch	5.922e-16	1.018e-12	27	408
GSTA1	Down				17	M16010	Genes down-regulated in H1975 cells (non-small cell lung cancer, NSCLC) resistant to gefitinib [PubChem=123631] after treatment with EGFR inhibitor CL-387785 [PubChem=2776] for 24h.	MSigDB C2: CGP Curated Gene Sets (v6.0)	3.689e-38	1.849e-35	39	251					17	CID000000861	D-triiodothyronine	Stitch	6.292e-16	1.018e-12	27	409
GSTA2	Down				18	M3288	Genes down-regulated in comparison of unstimulated peripheral blood mononuclear cells (PBMC) versus PBMC 7 days after stimulation with YF17D vaccine.	MSigDB C7: Immunologic Signatures (v6.0)	1.216e-37	5.756e-35	36	200					18	ctd:D013752	Tetracycline	CTD	2.505e-15	3.828e-12	33	681
HACL1	Down				19	M8520	Cluster 6 of method A: up-regulation of these genes in patients with non-small cell lung cancer (NSCLC) predicts poor survival outcome.	MSigDB C2: CGP Curated Gene Sets (v6.0)	1.434e-37	6.43e-35	47	456					19	ctd:D014640	Vancomycin	CTD	1.472e-14	2.101e-11	37	920
HADHB	Down				20	17145885-SuppTable2	Human Lung Kobayashi06 320genes	GeneSigDB	5.227e-37	2.227e-34	38	247					20	ctd:D019301	Oleic Acid	CTD	1.528e-14	2.101e-11	15	100
HGD	Down				21	18427120-DataS5	Human Breast Crawford08 187genes	GeneSigDB	5.759e-37	2.336e-34	32	141					21	ctd:D015058	1-Naphthylisothiocyanate	CTD	1.9e-14	2.489e-11	36	877
HMGCS2	Down				22	21169407-TableS3	Human StemCell Shats10 100genes Consensus Stemness Ranking	GeneSigDB	6.594e-37	2.554e-34	28	89					22	CID000000783	hydride	Stitch	2.491e-14	3.114e-11	35	835
HRH2	Down				23	18498629-GeneList	Human Breast Loi08 239genes	GeneSigDB	1.703e-36	6.047e-34	34	178					23	CID000439177	glycogen	Stitch	3.629e-14	4.341e-11	26	443
HSD17B11	Down				24	M3268	Top 200 marker genes up-regulated in the 'proliferation' subclass of hepatocellular carcinoma (HCC); characterized by increased proliferation, high levels of serum AFP [GeneID=174], and chromosomal instability.	MSigDB C2: CGP Curated Gene Sets (v6.0)	1.703e-36	6.047e-34	34	178					24	ctd:C023035	3,4,5,3',4'-pentachlorobiphenyl	CTD	5.185e-14	5.943e-11	42	1231
IGFBP3	Down				25	M18855	Up-regulated genes distinguishing between early gastric cancer (EGC) and normal tissue samples.	MSigDB C2: CGP Curated Gene Sets (v6.0)	2.524e-36	8.603e-34	45	428					25	ctd:D013395	Sucrose	CTD	6.182e-14	6.802e-11	12	55
IGSF23	Down				Coexpression Atlas												Disease
IGSF9	Down					ID	Name	Source	pValue	FDR B&H	Genes from Input	Genes in Annotation						ID	Name	Source	pValue	FDR B&H	Genes from Input	Genes in Annotation
IYD	Down				1	GSM605898 500	alpha beta T cells, T.8Eff.Sp.OT1.d6.LisOva, CD8+ CD45.1+, Spleen, avg-3	Immgen.org, GSE15907	1.656e-52	7.279e-49	57	402					1	C0011860	Diabetes Mellitus, Non-Insulin-Dependent	DisGeNET Curated	2.139e-10	6.985e-07	45	1427
KCNJ16	Down				2	GSM538387 500	alpha beta T cells, T.8Eff.Sp.OT1.d5.VSVOva, CD8+ CD45.1+, Spleen, avg-3	Immgen.org, GSE15907	5.274e-52	1.159e-48	57	410					2	C0524620	Metabolic Syndrome X	DisGeNET Curated	8.536e-10	1.394e-06	25	511
KCNK10	Down				3	GSM605773 500	alpha beta T cells, T.8.TI.B16, 4- 8+ TCR+ 45+, B16 Melanoma Tumor, avg-2	Immgen.org, GSE15907	3.182e-48	4.661e-45	52	359					3	C0023893	Liver Cirrhosis, Experimental	DisGeNET Curated	3.1e-09	3.374e-06	30	767
KDM8	Down				4	GSM399452 500	B cells, preB.FrC.BM, CD19+ IgM- CD45R+ CD43+ HSA+, Bone marrow, avg-3	Immgen.org, GSE15907	6.512e-48	7.155e-45	54	409					4	C0011849	Diabetes Mellitus	DisGeNET Curated	4.453e-09	3.636e-06	43	1456
KLKB1	Down				5	Tabula Muris Consortium/Tabula Muris Consortium/Tissues and cell class/Skin/stem cell of epidermis	Tabula Muris Consortium/Tabula Muris Consortium/Tissues and cell class/Skin/stem cell of epidermis	Tabula Muris Consortium	2.99e-45	2.628e-42	41	191					5	C0020443	Hypercholesterolemia	DisGeNET Curated	9.462e-09	6.181e-06	16	231
LCT	Down				6	GSM476664 500	gamma delta T cells, Tgd.vg3+24alo.e17.Th, TCRd+ Vg3+ CD24-, Fetal Thymus, avg-3	Immgen.org, GSE15907	1.19e-44	8.717e-42	52	419					6	C0024523	Malabsorption Syndrome	DisGeNET Curated	1.717e-08	9.346e-06	8	41
LIPA	Down				7	GSM538358 500	B cells, proB.FrBC.FL, CD19+ IgM- CD43+ CD24+ AA4.1+ CD45R+, Fetal Liver, avg-3	Immgen.org, GSE15907	2.272e-44	1.427e-41	51	400					7	20090112:Aulchenko	HDL cholesterol	GWAS	2.847e-08	1.329e-05	7	29
LRAT	Down				8	GSM538207 500	B cells, B.GC.Sp, CD19+ IgM+ IgD- GL7+ PNA+, Spleen, avg-3	Immgen.org, GSE15907	3.607e-44	1.982e-41	50	380					8	C0021294	Infant, Premature	DisGeNET BeFree	9.493e-08	3.209e-05	27	743
MAF	Down				9	GSM399397 500	alpha beta T cells, T.DPbl.Th, 4+ 8+ TCR-/lo FSChi, Thymus, avg-3	Immgen.org, GSE15907	4.316e-43	2.108e-40	50	399					9	C4020899	Autosomal recessive predisposition	DisGeNET Curated	1.036e-07	3.209e-05	40	1445
MAOA	Down				10	BrainMap/BrainAtlas - Mouse McCarroll/Lineage to Cells - regions (clevel sub)/Mitotic	BrainMap/BrainAtlas - Mouse McCarroll/Lineage to Cells - regions (clevel sub)/Mitotic	BrainMap	2.121e-42	9.323e-40	39	188					10	C0020538	Hypertensive disease	DisGeNET Curated	1.136e-07	3.209e-05	34	1112
MATN2	Down				11	GSM399450 500	B cells, proB.FrBC.BM, CD19+ IgM- CD43+ AA4.1+ CD45R+, Bone marrow, avg-2	Immgen.org, GSE15907	1.314e-41	5.248e-39	49	402					11	C0011847	Diabetes	DisGeNET BeFree	1.155e-07	3.209e-05	37	1279
ME1	Down				12	GSM605781 500	gamma delta T cells, Tgd.vg1+vd6-.Th, TCRd+ Vg1.1+, Thymus, avg-3	Immgen.org, GSE15907	1.492e-40	5.466e-38	47	373					12	C0242339	Dyslipidemias	DisGeNET Curated	1.179e-07	3.209e-05	14	208
MEP1A	Down				13	GSM538355 500	B cells, proB.FrA.FL, CD19- IgM- CD43+ CD24intermediate AA4.1+ CD45R+ CD, Fetal Liver, avg-2	Immgen.org, GSE15907	2.758e-39	9.323e-37	48	422					13	C0011991	Diarrhea	DisGeNET Curated	1.386e-07	3.481e-05	17	317
MEP1B	Down				14	BrainMap BrainAtlas - Mouse McCarroll Neurogenesis.neurons.immature Neurogenesis.neurons.immature Overall Top 200 Genes	BrainMap BrainAtlas - Mouse McCarroll Neurogenesis.neurons.immature Neurogenesis.neurons.immature Overall Top 200 Genes	BrainMap	8.229e-37	2.009e-34	35	182					14	C0087169	Withdrawal Symptoms	DisGeNET BeFree	2.316e-07	5.402e-05	6	24
MGAM	Down				15	BrainMap BrainAtlas - Mouse McCarroll Neurogenesis Neurogenesis Top 200	BrainMap BrainAtlas - Mouse McCarroll Neurogenesis Neurogenesis Top 200	BrainMap	8.229e-37	2.009e-34	35	182					15	C0028754	Obesity	DisGeNET Curated	2.788e-07	6.07e-05	45	1803
MLXIPL	Down				16	BrainMap BrainAtlas - Mouse McCarroll Neurogenesis.neurons.immature Neurogenesis.neurons.immature Top 200	BrainMap BrainAtlas - Mouse McCarroll Neurogenesis.neurons.immature Neurogenesis.neurons.immature Top 200	BrainMap	8.229e-37	2.009e-34	35	182					16	C1704436	Peripheral Arterial Diseases	DisGeNET Curated	3.042e-07	6.209e-05	10	104
MME	Down				17	BrainMap BrainAtlas - Mouse McCarroll Neurogenesis.neurons.immature.Sox4 Neurogenesis.neurons.immature.Sox4 Overall Top 200 Genes	BrainMap BrainAtlas - Mouse McCarroll Neurogenesis.neurons.immature.Sox4 Neurogenesis.neurons.immature.Sox4 Overall Top 200 Genes	BrainMap	8.229e-37	2.009e-34	35	182					17	C0020445	Hypercholesterolemia, Familial	DisGeNET Curated	4.501e-07	8.646e-05	11	136
MS4A10	Down				18	BrainMap BrainAtlas - Mouse McCarroll Neurogenesis Neurogenesis Overall Top 200 Genes	BrainMap BrainAtlas - Mouse McCarroll Neurogenesis Neurogenesis Overall Top 200 Genes	BrainMap	8.229e-37	2.009e-34	35	182					18	C0027051	Myocardial Infarction	DisGeNET Curated	5.798e-07	0.0001051	26	763
MS4A8	Down				19	Lungmap Mouse Lung E16.5 Proliferative fibroblast	Lungmap Mouse Lung E16.5 Proliferative fibroblast	Lungmap CCHMC	1.906e-36	4.255e-34	47	456					19	C0497406	Overweight	DisGeNET Curated	6.116e-07	0.0001051	14	238
MT1H	Down				20	GSM538418 500	B cells, proB.FrBC.BM, CD19+ IgM- CD45R+ CD43+ HSA+, Bone marrow, avg-1	Immgen.org, GSE15907	1.936e-36	4.255e-34	44	377					20	C4277682	Chemical and Drug Induced Liver Injury	DisGeNET Curated	9.789e-07	0.0001599	13	212
NCOA4	Down				21	GSM399397 100	alpha beta T cells, T.DPbl.Th, 4+ 8+ TCR-/lo FSChi, Thymus, avg-3	Immgen.org, GSE15907	4.747e-36	9.934e-34	28	90					21	C3149462	HYPERALPHALIPOPROTEINEMIA 1	DisGeNET Curated	1.111e-06	0.0001727	4	8
NDN	Down				22	GSM476660 500	gamma delta T cells, Tgd.vg2+24ahi.e17.Th, TCRd+ Vg2+ CD24+, Fetal Thymus, avg-3	Immgen.org, GSE15907	6.817e-36	1.348e-33	45	414					22	C0030920	Peptic Ulcer	DisGeNET Curated	1.428e-06	0.000212	8	71
NELL2	Down				23	GSM605784 500	gamma delta T cells, Tgd.vg1+vd6-.Th.TCRbko, TCRd+ Vg1.1+, Thymus, avg-3	Immgen.org, GSE15907	7.055e-36	1.348e-33	43	363					23	C0151744	Myocardial Ischemia	DisGeNET Curated	1.624e-06	0.0002307	18	421
NPY	Down				24	GSM399403 500	alpha beta T cells, T.ISP.Th, 4- 8+ TCR-/lo 24hi, Thymus, avg-3	Immgen.org, GSE15907	9.416e-36	1.724e-33	45	417					24	C0010054	Coronary Arteriosclerosis	DisGeNET Curated	2.595e-06	0.0003532	24	723
NT5E	Down				25	GSM476658 500	gamma delta T cells, Tgd.vg2-24ahi.Th, TCRd+ Vg2- CD24+, Thymus, avg-2	Immgen.org, GSE15907	1.604e-35	2.819e-33	45	422					25	C0011853	Diabetes Mellitus, Experimental	DisGeNET Curated	3.716e-06	0.0004855	9	107
OAT	Down				Drug
PAQR7	Down					ID	Name	Source	pValue	FDR B&H	Genes from Input	Genes in Annotation
PBLD	Down				1	ctd:D008154	Lucanthone	CTD	9.482e-49	2.043e-44	44	212
PCK1	Down				2	ctd:D000069439	Dasatinib	CTD	2.351e-41	2.533e-37	51	478
PDK2	Down				3	ctd:D001379	Azathioprine	CTD	8.858e-41	6.363e-37	56	641
PDK4	Down				4	ctd:C500026	palbociclib	CTD	1.675e-38	9.023e-35	35	171
PDZK1	Down				5	ctd:C015559	trimellitic anhydride	CTD	6.673e-35	2.876e-31	79	1913
PIWIL2	Down				6	ctd:D010126	Ozone	CTD	8.781e-34	3.154e-30	66	1302
PKIB	Down				7	ctd:D007840	Latex	CTD	2.905e-32	8.943e-29	32	191
PKLR	Down				8	5027 DN	Etoposide [33419-42-0]; Down 200; 6.8uM; MCF7; HT HG-U133A	Broad Institute CMAP Down	2.327e-27	6.269e-24	28	180
PLA2G4C	Down				9	ctd:D010894	Piroxicam	CTD	2.175e-26	5.209e-23	42	603
PLIN2	Down				10	ctd:D008748	Methylcholanthrene	CTD	5.706e-26	1.23e-22	52	1038
PLOD2	Down				11	ctd:C014024	2,4,5,2',4',5'-hexachlorobiphenyl	CTD	6.747e-26	1.322e-22	67	1835
PPARGC1A	Down				12	ctd:D009151	Mustard Gas	CTD	9.452e-26	1.697e-22	58	1346
PPP1R1A	Down				13	ctd:C059765	amphotericin B, deoxycholate drug combination	CTD	1.109e-25	1.839e-22	35	390
PRKD1	Down				14	ctd:C088658	zoledronic acid	CTD	1.964e-25	3.023e-22	60	1472
PRKG2	Down				15	904 DN	5109870; Down 200; 25uM; MCF7; HT HG-U133A EA	Broad Institute CMAP Down	1.165e-24	1.674e-21	26	179
PTGR1	Down				16	3317 DN	Ciclopirox ethanolamine [41621-49-2]; Down 200; 15uM; MCF7; HT HG-U133A	Broad Institute CMAP Down	2.102e-24	2.831e-21	26	183
RAB17	Down				17	3241 DN	Etoposide [33419-42-0]; Down 200; 6.8uM; MCF7; HT HG-U133A	Broad Institute CMAP Down	2.807e-24	3.559e-21	26	185
RBP1	Down				18	ctd:C009828	2,4,5,2',5'-pentachlorobiphenyl	CTD	4.658e-23	5.577e-20	57	1467
RBP2	Down				19	ctd:C081766	2,4,4'-trichlorobiphenyl	CTD	1.081e-22	1.227e-19	56	1437
RETSAT	Down				20	ctd:C057693	troglitazone	CTD	1.271e-22	1.37e-19	54	1333
RHOBTB2	Down				21	ctd:D048789	Phytoestrogens	CTD	1.544e-22	1.584e-19	18	67
RIMKLB	Down				22	ctd:C027576	4-hydroxy-2-nonenal	CTD	1.956e-22	1.916e-19	43	806
RUNDC3B	Down				23	ctd:C029790	2,2',3',4,4',5-hexachlorobiphenyl	CTD	3.581e-22	3.336e-19	63	1885
S100G	Down				24	ctd:C496197	trans-10,cis-12-conjugated linoleic acid	CTD	3.715e-22	3.336e-19	24	176
SCAMP5	Down				25	ctd:C029497	2,3-bis(3'-hydroxybenzyl)butyrolactone	CTD	4.402e-22	3.795e-19	46	961
SDR16C5	Down				Disease
SEMA5A	Down					ID	Name	Source	pValue	FDR B&H	Genes from Input	Genes in Annotation
SEMA6C	Down				1	C0026764	Multiple Myeloma	DisGeNET Curated	2.981e-14	9.404e-11	47	1241
SEPP1	Down				2	C0003873	Rheumatoid Arthritis	DisGeNET Curated	3.841e-12	6.059e-09	51	1640
SI	Down				3	C0004364	Autoimmune Diseases	DisGeNET Curated	9.736e-12	1.024e-08	39	1038
SLC10A2	Down				4	C2931822	Nasopharyngeal carcinoma	DisGeNET Curated	3.789e-11	2.561e-08	32	749
SLC13A2	Down				5	C0019196	Hepatitis C	DisGeNET Curated	4.059e-11	2.561e-08	32	751
SLC15A1	Down				6	C0026769	Multiple Sclerosis	DisGeNET Curated	9.856e-11	4.322e-08	35	920
SLC17A4	Down				7	C0017636	Glioblastoma	DisGeNET Curated	1.005e-10	4.322e-08	52	1851
SLC19A1	Down				8	C0023434	Chronic Lymphocytic Leukemia	DisGeNET Curated	1.198e-10	4.322e-08	38	1077
SLC1A1	Down				9	C0042769	Virus Diseases	DisGeNET Curated	1.233e-10	4.322e-08	34	879
SLC23A1	Down				10	C0021400	Influenza	DisGeNET Curated	1.456e-10	4.594e-08	28	610
SLC26A3	Down				11	C0024299	Lymphoma	DisGeNET Curated	1.908e-10	5.473e-08	41	1253
SLC28A1	Down				12	C0302592	Cervix carcinoma	DisGeNET BeFree	4.381e-10	1.152e-07	36	1023
SLC28A2	Down				13	C0021390	Inflammatory Bowel Diseases	DisGeNET Curated	7.419e-10	1.801e-07	30	747
SLC2A12	Down				14	C0033860	Psoriasis	DisGeNET Curated	1.138e-09	2.564e-07	27	623
SLC2A2	Down				15	C0079744	Diffuse Large B-Cell Lymphoma	DisGeNET Curated	2.662e-09	5.599e-07	25	559
SLC2A5	Down				16	C0027059	Myocarditis	DisGeNET Curated	3.131e-09	6.174e-07	12	110
SLC2A9	Down				17	C0019693	HIV Infections	DisGeNET Curated	3.584e-09	6.652e-07	30	799
SLC35G1	Down				18	C0035235	Respiratory Syncytial Virus Infections	DisGeNET Curated	4.275e-09	7.492e-07	12	113
SLC39A4	Down				19	C0023903	Liver neoplasms	DisGeNET Curated	1.008e-08	1.673e-06	39	1318
SLC3A1	Down				20	C0004943	Behcet Syndrome	DisGeNET Curated	1.186e-08	1.87e-06	15	210
SLC46A1	Down				21	C0018213	Graves Disease	DisGeNET Curated	1.383e-08	2.027e-06	18	316
SLC5A1	Down				22	C0024141	Lupus Erythematosus, Systemic	DisGeNET Curated	1.414e-08	2.027e-06	32	951
SLC5A12	Down				23	C1621958	Glioblastoma Multiforme	DisGeNET Curated	2.335e-08	3.203e-06	28	767
SLC6A4	Down				24	C0023493	Adult T-Cell Lymphoma/Leukemia	DisGeNET Curated	3.129e-08	4.113e-06	22	497
SMLR1	Down				25	C0149678	Epstein-Barr Virus Infections	DisGeNET BeFree	3.571e-08	4.507e-06	15	228
SMPDL3A	Down
SORBS3	Down
SORD	Down
SSX2IP	Down
SULT1B1	Down
SULT2A1	Down
SUSD2	Down
SYCP2	Down
THRB	Down
THSD4	Down
TM4SF20	Down
TM4SF4	Down
TM4SF5	Down
TMEM229A	Down
TMEM25	Down
TMPRSS15	Down
TREH	Down
TRHDE	Down
TRPM6	Down
TSHZ1	Down
TTC36	Down
TUSC3	Down
UGT1A10	Down
UGT2A3	Down
UGT2B7	Down
UNC5D	Down
UNC93A	Down
UPB1	Down
VNN1	Down
XPNPEP2	Down
